# Supplementary material for: Comparative Transcriptome and Endophytic Bacterial Community Analysis of Morchella conica SH
Source: Front Microbiol. 2021 Jul 20;12:682356. doi: 10.3389/fmicb.2021.682356 (PMC8329594; doi:10.3389/fmicb.2021.682356)
Supplement: Supplementary file 2 [file Table_1.xlsx]

## Sheet: Info
Article title: Comparative transcriptome and endophytic bacterial community analysis of Morchella conica SH
Authors: Bei B. Lü, Guo G. Wu, Yu Sun, Liang S. Zhang, Xiao Wu, Wei Jiang, Peng Li, Yan N. Huang, Jin B. Wang, Yong C. Zhao, Hua Liu, Li L. Song, Qin Mo, Ai H. Pan, Yan Yang, Xuan Q. Long, Wei D. Cui, Chao Zhang, Xu Wang and Xue M. Tang

## Sheet: Table S5
Table S5. Single-copy orthology genes
Cluster name	Swiss prot ID	GO annotation	Protein List
cluster686	P38329	GO:0034486; P:vacuolar transmembrane transport; IMP:SGD	mg8|XP_003712279.1;Schizosaccharomyces_pombe|SPBC18H10.16;Saccharomyces_cerevisiae|YBR235W;Tuber_melanosporum|GSTUM_00001511001;Neurospora_crassa|NCU03784;Sclerotinia_sclerotiorum|SS1G_06108;SH|scaffold52.t78;ntra|KAF3927127.1;morco1|RPB12108.1;pcon1|CCX14247.1;Aspergillus_niger|An04g02160
cluster687	Q28CE7	GO:0006829; P:zinc ion transport; IEA:UniProtKB-KW	mg8|XP_003713397.1;Schizosaccharomyces_pombe|SPAC17D4.03c;Saccharomyces_cerevisiae|YDR205W;Tuber_melanosporum|GSTUM_00009628001;Neurospora_crassa|NCU07262;Sclerotinia_sclerotiorum|SS1G_02998;SH|scaffold7.t153;ntra|KAF3917638.1;morco1|RPB17631.1;pcon1|CCX29897.1;Aspergillus_niger|An06g01080
cluster688	Q7SEF9	GO:0007052; P:mitotic spindle organization; IBA:GO_Central	mg8|XP_003710037.1;Schizosaccharomyces_pombe|SPAC1782.05;Saccharomyces_cerevisiae|YPL152W;Tuber_melanosporum|GSTUM_00011106001;Neurospora_crassa|NCU03269;Sclerotinia_sclerotiorum|SS1G_02841;SH|scaffold9.t137;ntra|KAF3928696.1;morco1|RPB12154.1;pcon1|CCX13052.1;Aspergillus_niger|An08g06500
cluster691	O14341	GO:0046578; P:regulation of Ras protein signal transduction; IBA:GO_Central	mg8|XP_003719843.1;Tuber_melanosporum|GSTUM_00007622001;Neurospora_crassa|NCU01473;Sclerotinia_sclerotiorum|SS1G_03248;ntra|KAF3902799.1;pcon1|CCX12054.1;Aspergillus_niger|An14g06310;SH|scaffold13.t114;morco1|RPB15908.1;Saccharomyces_cerevisiae|YDR322W;Schizosaccharomyces_pombe|SPBC2F12.10
cluster692	P20133	GO:0006612; P:protein targeting to membrane; IMP:SGD	mg8|XP_003709954.1;Saccharomyces_cerevisiae|YPR176C;Tuber_melanosporum|GSTUM_00005349001;Neurospora_crassa|NCU07509;Sclerotinia_sclerotiorum|SS1G_02909;SH|scaffold22.t42;ntra|KAF3926496.1;morco1|RPB09090.1;pcon1|CCX31975.1;Aspergillus_niger|An13g01040;Schizosaccharomyces_pombe|SPAC167.02
cluster693	O13793	GO:1990546; P:mitochondrial tricarboxylic acid transmembrane transport; IC:PomBase	mg8|XP_003712872.1;Schizosaccharomyces_pombe|SPAC17G6.15c;Saccharomyces_cerevisiae|YOR271C;Tuber_melanosporum|GSTUM_00010372001;Neurospora_crassa|NCU00227;Sclerotinia_sclerotiorum|SS1G_12526;SH|scaffold10.t104;ntra|KAF3913268.1;morco1|RPB13703.1;pcon1|CCX05731.1;Aspergillus_niger|An01g10190
cluster694	O14360	GO:0006364; P:rRNA processing; IC:PomBase	mg8|XP_003717393.1;Tuber_melanosporum|GSTUM_00006688001;Neurospora_crassa|NCU04455;Sclerotinia_sclerotiorum|SS1G_01371;ntra|KAF3925509.1;Schizosaccharomyces_pombe|SPBC30D10.15;SH|scaffold12.t193;morco1|RPB10978.1;pcon1|CCX04521.1;Aspergillus_niger|An08g07030;Saccharomyces_cerevisiae|YNL124W
cluster695	P38747	N/A	mg8|XP_003718308.1;Saccharomyces_cerevisiae|YHL013C;Tuber_melanosporum|GSTUM_00002877001;Neurospora_crassa|NCU01397;Sclerotinia_sclerotiorum|SS1G_03844;SH|scaffold4.t15;ntra|KAF3905886.1;morco1|RPB17162.1;pcon1|CCX08271.1;Aspergillus_niger|An01g09320;Schizosaccharomyces_pombe|SPAC1952.03
cluster698	P87230	GO:0006744; P:ubiquinone biosynthetic process; IMP:PomBase	mg8|XP_003720053.1;Schizosaccharomyces_pombe|SPCC4G3.04c;Saccharomyces_cerevisiae|YML110C;Tuber_melanosporum|GSTUM_00008344001;Neurospora_crassa|NCU09862;Sclerotinia_sclerotiorum|SS1G_02217;SH|scaffold14.t53;ntra|KAF3909528.1;morco1|RPB15455.1;pcon1|CCX34388.1;Aspergillus_niger|An11g06590
cluster699	P32178	GO:0006571; P:tyrosine biosynthetic process; IMP:SGD	mg8|XP_003714705.1;Schizosaccharomyces_pombe|SPAC16E8.04c;Saccharomyces_cerevisiae|YPR060C;Tuber_melanosporum|GSTUM_00009619001;Neurospora_crassa|NCU07725;Sclerotinia_sclerotiorum|SS1G_08569;SH|scaffold22.t53;ntra|KAF3912335.1;morco1|RPB09100.1;pcon1|CCX29573.1;Aspergillus_niger|An14g06010
cluster700	P26990	GO:0016192; P:vesicle-mediated transport; IBA:GO_Central	mg8|XP_003715902.1;Schizosaccharomyces_pombe|SPBC1539.08;Saccharomyces_cerevisiae|YOR094W;Tuber_melanosporum|GSTUM_00005413001;Neurospora_crassa|NCU07173;Sclerotinia_sclerotiorum|SS1G_01065;SH|scaffold9.t97;ntra|KAF3909675.1;morco1|RPB12209.1;pcon1|CCX33833.1;Aspergillus_niger|An02g07780
cluster701	Q09895	GO:0006890; P:retrograde vesicle-mediated transport, Golgi to ER; IBA:GO_Central	mg8|XP_003714152.1;Schizosaccharomyces_pombe|SPAC24B11.08c;Saccharomyces_cerevisiae|YAL042W;Tuber_melanosporum|GSTUM_00000847001;Neurospora_crassa|NCU08607;Sclerotinia_sclerotiorum|SS1G_14228;SH|scaffold24.t110;ntra|KAF3911875.1;morco1|RPB10203.1;pcon1|CCX10863.1;Aspergillus_niger|An01g04320
cluster703	O14132	GO:0023052; P:signaling; NAS:PomBase	mg8|XP_003714797.1;Schizosaccharomyces_pombe|SPAC3C7.06c;Saccharomyces_cerevisiae|YJL106W;Tuber_melanosporum|GSTUM_00001158001;Neurospora_crassa|NCU01498;Sclerotinia_sclerotiorum|SS1G_10377;SH|scaffold60.t22;ntra|KAF3905756.1;morco1|RPB08307.1;pcon1|CCX32165.1;Aspergillus_niger|An02g01950
cluster704	O13282	GO:0006367; P:transcription initiation from RNA polymerase II promoter; IC:PomBase	mg8|XP_003709456.1;Schizosaccharomyces_pombe|SPCC5E4.03c;Saccharomyces_cerevisiae|YBR198C;Tuber_melanosporum|GSTUM_00010435001;Neurospora_crassa|NCU04136;Sclerotinia_sclerotiorum|SS1G_07389;SH|scaffold18.t170;ntra|KAF3910154.1;morco1|RPB12928.1;pcon1|CCX34827.1;Aspergillus_niger|An01g05300
cluster705	Q8X0H8	GO:0033577; P:protein glycosylation in endoplasmic reticulum; IBA:GO_Central	mg8|XP_003709160.1;Schizosaccharomyces_pombe|SPBC11B10.01;Saccharomyces_cerevisiae|YGL065C;Tuber_melanosporum|GSTUM_00001241001;Neurospora_crassa|NCU03503;Sclerotinia_sclerotiorum|SS1G_02473;SH|scaffold86.t21;ntra|KAF3914137.1;morco1|RPB06413.1;pcon1|CCX06328.1;Aspergillus_niger|An14g05910
cluster706	Q07648	GO:0006399; P:tRNA metabolic process; IMP:SGD	mg8|XP_003715057.1;Schizosaccharomyces_pombe|SPAC8C9.05;Saccharomyces_cerevisiae|YDL219W;Tuber_melanosporum|GSTUM_00000747001;Neurospora_crassa|NCU03854;Sclerotinia_sclerotiorum|SS1G_04987;SH|scaffold61.t52;ntra|KAF3903995.1;morco1|RPB17139.1;pcon1|CCX08593.1;Aspergillus_niger|An07g05930
cluster709	P38795	GO:0009435; P:NAD biosynthetic process; IDA:SGD	mg8|XP_003719646.1;Schizosaccharomyces_pombe|SPCC553.02;Saccharomyces_cerevisiae|YHR074W;Tuber_melanosporum|GSTUM_00003858001;Neurospora_crassa|NCU04648;Sclerotinia_sclerotiorum|SS1G_13042;SH|scaffold27.t116;ntra|KAF3920066.1;morco1|RPB12482.1;pcon1|CCX06866.1;Aspergillus_niger|An09g05660
cluster712	O94305	GO:0019433; P:triglyceride catabolic process; IC:PomBase	mg8|XP_003719853.1;Schizosaccharomyces_pombe|SPCC5E4.05c;Saccharomyces_cerevisiae|YKL094W;Tuber_melanosporum|GSTUM_00009734001;Neurospora_crassa|NCU06700;Sclerotinia_sclerotiorum|SS1G_12434;ntra|KAF3910101.1;pcon1|CCX30544.1;Aspergillus_niger|An11g03380;SH|scaffold1.t287;morco1|RPB16254.1
cluster713	Q6GR25	GO:0004721; F:phosphoprotein phosphatase activity; IEA:UniProtKB-KW	mg8|XP_003718959.1;Schizosaccharomyces_pombe|SPAC1556.03;Tuber_melanosporum|GSTUM_00001578001;Neurospora_crassa|NCU00958;Sclerotinia_sclerotiorum|SS1G_01417;SH|scaffold7.t192;ntra|KAF3928053.1;morco1|RPB17675.1;pcon1|CCX34835.1;Aspergillus_niger|An16g08390;Saccharomyces_cerevisiae|YHR076W
cluster714	P08425	GO:0006432; P:phenylalanyl-tRNA aminoacylation; IDA:UniProtKB	mg8|XP_003716762.1;Schizosaccharomyces_pombe|SPCC736.03c;Saccharomyces_cerevisiae|YPR047W;Tuber_melanosporum|GSTUM_00002349001;Neurospora_crassa|NCU01512;Sclerotinia_sclerotiorum|SS1G_05354;SH|scaffold3.t164;ntra|KAF3915017.1;morco1|RPB13573.1;pcon1|CCX07104.1;Aspergillus_niger|An02g01740
cluster715	P36095	GO:0043162; P:ubiquitin-dependent protein catabolic process via the multivesicular body sorting pathway; IC:SGD	mg8|XP_003709375.1;Schizosaccharomyces_pombe|SPAC9E9.14;Saccharomyces_cerevisiae|YKL041W;Tuber_melanosporum|GSTUM_00005824001;Neurospora_crassa|NCU01791;Sclerotinia_sclerotiorum|SS1G_02386;SH|scaffold22.t64;ntra|KAF3913723.1;morco1|RPB09113.1;pcon1|CCX04745.1;Aspergillus_niger|An14g05310
cluster717	P53066	N/A	mg8|XP_003720637.1;Tuber_melanosporum|GSTUM_00003404001;Neurospora_crassa|NCU00571;SH|scaffold14.t150;ntra|KAF3921803.1;morco1|RPB15339.1;pcon1|CCX05054.1;Saccharomyces_cerevisiae|YGL242C;Sclerotinia_sclerotiorum|SS1G_05400;Aspergillus_niger|An18g04870;Schizosaccharomyces_pombe|SPAC105.02c
cluster718	Q5AQA3	GO:0006555; P:methionine metabolic process; IBA:GO_Central	mg8|XP_003717125.1;Schizosaccharomyces_pombe|SPBC887.01;Saccharomyces_cerevisiae|YMR009W;Tuber_melanosporum|GSTUM_00006393001;Neurospora_crassa|NCU00147;Sclerotinia_sclerotiorum|SS1G_00301;SH|scaffold54.t81;ntra|KAF3911045.1;morco1|RPB07474.1;pcon1|CCX32742.1;Aspergillus_niger|An15g00990
cluster719	P54672	GO:0006886; P:intracellular protein transport; IEA:InterPro	mg8|XP_003710350.1;Schizosaccharomyces_pombe|SPAC31A2.09c;Saccharomyces_cerevisiae|YOL062C;Tuber_melanosporum|GSTUM_00006473001;Neurospora_crassa|NCU09673;Sclerotinia_sclerotiorum|SS1G_07523;SH|scaffold20.t56;ntra|KAF3919189.1;morco1|RPB11445.1;pcon1|CCX09643.1;Aspergillus_niger|An03g04120
cluster720	O60175	GO:0006606; P:protein import into nucleus; IDA:PomBase	mg8|XP_003715264.1;Tuber_melanosporum|GSTUM_00004359001;Neurospora_crassa|NCU08028;Sclerotinia_sclerotiorum|SS1G_08477;pcon1|CCX10230.1;Aspergillus_niger|An01g02180;SH|scaffold25.t94;ntra|KAF3907689.1;morco1|RPB07940.1;Schizosaccharomyces_pombe|SPBC21H7.06c;Saccharomyces_cerevisiae|YOL032W
cluster721	D4AZD1	GO:0006486; P:protein glycosylation; IEA:UniProtKB-UniPathway	mg8|XP_003713398.1;Schizosaccharomyces_pombe|SPAC23C4.14;Saccharomyces_cerevisiae|YBR110W;Tuber_melanosporum|GSTUM_00011329001;Neurospora_crassa|NCU07261;Sclerotinia_sclerotiorum|SS1G_02996;SH|scaffold4.t88;ntra|KAF3920219.1;morco1|RPB17256.1;pcon1|CCX29896.1;Aspergillus_niger|An06g01100
cluster723	P13434	GO:0006355; P:regulation of transcription, DNA-templated; IBA:GO_Central	mg8|XP_003714639.1;Schizosaccharomyces_pombe|SPAC23C11.08;Saccharomyces_cerevisiae|YBL021C;Tuber_melanosporum|GSTUM_00008809001;Neurospora_crassa|NCU09248;Sclerotinia_sclerotiorum|SS1G_04420;SH|scaffold24.t61;ntra|KAF3911853.1;morco1|RPB10144.1;pcon1|CCX30152.1;Aspergillus_niger|An01g02620
cluster726	Q9P6L7	GO:1990519; P:pyrimidine nucleotide import into mitochondrion; ISO:PomBase	mg8|XP_003720726.1;Schizosaccharomyces_pombe|SPAC688.09;Saccharomyces_cerevisiae|YBR192W;Tuber_melanosporum|GSTUM_00010618001;Neurospora_crassa|NCU01916;Sclerotinia_sclerotiorum|SS1G_04019;SH|scaffold42.t108;ntra|KAF3917241.1;morco1|RPB09455.1;pcon1|CCX13515.1;Aspergillus_niger|An14g01860
cluster727	O74762	GO:0042176; P:regulation of protein catabolic process; IEA:InterPro	mg8|XP_003711836.1;Schizosaccharomyces_pombe|SPBC17D11.07c;Saccharomyces_cerevisiae|YIL075C;Tuber_melanosporum|GSTUM_00003388001;Neurospora_crassa|NCU09450;Sclerotinia_sclerotiorum|SS1G_04536;SH|scaffold2.t332;ntra|KAF3922599.1;morco1|RPB13168.1;pcon1|CCX33138.1;Aspergillus_niger|An04g03270
cluster730	Q05568	GO:0016567; P:protein ubiquitination; IDA:SGD	mg8|XP_003718984.1;Saccharomyces_cerevisiae|YDR265W;Tuber_melanosporum|GSTUM_00002040001;Neurospora_crassa|NCU03277;Sclerotinia_sclerotiorum|SS1G_04808;SH|scaffold19.t82;ntra|KAF3914702.1;morco1|RPB11227.1;pcon1|CCX32313.1;Aspergillus_niger|An13g00800;Schizosaccharomyces_pombe|SPBC17A3.10
cluster731	O13828	GO:0034428; P:nuclear-transcribed mRNA catabolic process, exonucleolytic, 5'-3'; NAS:PomBase	mg8|XP_003717159.1;Schizosaccharomyces_pombe|SPAC19A8.12;Saccharomyces_cerevisiae|YNL118C;Tuber_melanosporum|GSTUM_00010106001;Neurospora_crassa|NCU07889;Sclerotinia_sclerotiorum|SS1G_03492;SH|scaffold13.t82;ntra|KAF3928952.1;morco1|RPB15867.1;pcon1|CCX08250.1;Aspergillus_niger|An14g06800
cluster732	O94701	GO:1903474; P:anchoring of the mitotic actomyosin contractile ring to the plasma membrane; IMP:PomBase	mg8|XP_003717773.1;Schizosaccharomyces_pombe|SPBC83.18c;Tuber_melanosporum|GSTUM_00002895001;Neurospora_crassa|NCU09847;Sclerotinia_sclerotiorum|SS1G_05225;SH|scaffold4.t13;ntra|KAF3918793.1;morco1|RPB17160.1;pcon1|CCX06286.1;Aspergillus_niger|An07g05410;Saccharomyces_cerevisiae|YNL152W
cluster733	P34237	GO:0006891; P:intra-Golgi vesicle-mediated transport; IEA:InterPro	mg8|XP_003709449.1;Schizosaccharomyces_pombe|SPCC364.04c;Saccharomyces_cerevisiae|YKL179C;Tuber_melanosporum|GSTUM_00009669001;Neurospora_crassa|NCU04124;Sclerotinia_sclerotiorum|SS1G_07014;SH|scaffold1.t184;ntra|KAF3913139.1;morco1|RPB16373.1;pcon1|CCX08626.1;Aspergillus_niger|An01g12290
cluster734	Q03761	GO:0006366; P:transcription by RNA polymerase II; IDA:SGD	mg8|XP_003718081.1;Schizosaccharomyces_pombe|SPAC15A10.02;Saccharomyces_cerevisiae|YDR145W;Tuber_melanosporum|GSTUM_00011058001;Neurospora_crassa|NCU02223;Sclerotinia_sclerotiorum|SS1G_11264;SH|scaffold14.t139;ntra|KAF3912932.1;morco1|RPB15351.1;pcon1|CCX13502.1;Aspergillus_niger|An11g10400
cluster736	G0SF32	GO:0006364; P:rRNA processing; IEA:UniProtKB-KW	mg8|XP_003714240.1;Schizosaccharomyces_pombe|SPAC18G6.06;Saccharomyces_cerevisiae|YKL099C;Tuber_melanosporum|GSTUM_00005437001;Neurospora_crassa|NCU03133;Sclerotinia_sclerotiorum|SS1G_05919;SH|scaffold51.t22;ntra|KAF3921575.1;morco1|RPB13367.1;Aspergillus_niger|An01g12580;pcon1|CCX05689.1
cluster737	Q7SFX6	GO:0019878; P:lysine biosynthetic process via aminoadipic acid; IBA:GO_Central	mg8|XP_003714288.1;Schizosaccharomyces_pombe|SPAC227.18;Saccharomyces_cerevisiae|YIR034C;Tuber_melanosporum|GSTUM_00005842001;Neurospora_crassa|NCU03118;Sclerotinia_sclerotiorum|SS1G_06166;SH|scaffold21.t131;ntra|KAF3921627.1;morco1|RPB11696.1;pcon1|CCX31043.1;Aspergillus_niger|An02g07500
cluster739	P13228	GO:0000162; P:tryptophan biosynthetic process; IBA:GO_Central	mg8|XP_003717014.1;Schizosaccharomyces_pombe|SPAC19A8.15;Saccharomyces_cerevisiae|YGL026C;Tuber_melanosporum|GSTUM_00008184001;Neurospora_crassa|NCU08409;Sclerotinia_sclerotiorum|SS1G_08114;SH|scaffold18.t84;ntra|KAF3905704.1;morco1|RPB13021.1;pcon1|CCX32047.1;Aspergillus_niger|An02g02170
cluster740	O94534	GO:0007051; P:spindle organization; IBA:GO_Central	mg8|XP_003717497.1;Schizosaccharomyces_pombe|SPCC895.07;Saccharomyces_cerevisiae|YLR045C;Tuber_melanosporum|GSTUM_00003608001;Neurospora_crassa|NCU04535;Sclerotinia_sclerotiorum|SS1G_05874;SH|scaffold61.t19;ntra|KAF3923785.1;morco1|RPB17105.1;pcon1|CCX06110.1;Aspergillus_niger|An08g10490
cluster742	Q8X077	GO:0043161; P:proteasome-mediated ubiquitin-dependent protein catabolic process; IBA:GO_Central	mg8|XP_003715363.1;Schizosaccharomyces_pombe|SPCC1442.06;Saccharomyces_cerevisiae|YML092C;Tuber_melanosporum|GSTUM_00008777001;Neurospora_crassa|NCU06764;Sclerotinia_sclerotiorum|SS1G_10386;SH|scaffold18.t161;ntra|KAF3905893.1;morco1|RPB12938.1;pcon1|CCX30269.1;Aspergillus_niger|An07g02010
cluster743	P78810	GO:0042144; P:vacuole fusion, non-autophagic; ISO:PomBase	mg8|XP_003709940.1;Schizosaccharomyces_pombe|SPCC1322.14c;Saccharomyces_cerevisiae|YJL012C;Tuber_melanosporum|GSTUM_00006746001;Neurospora_crassa|NCU08110;Sclerotinia_sclerotiorum|SS1G_01275;SH|scaffold2.t412;ntra|KAF3928291.1;morco1|RPB13258.1;pcon1|CCX33603.1;Aspergillus_niger|An12g04710
cluster744	P87137	GO:0030490; P:maturation of SSU-rRNA; ISO:PomBase	mg8|XP_003717946.1;Schizosaccharomyces_pombe|SPAC57A7.06;Saccharomyces_cerevisiae|YML093W;Tuber_melanosporum|GSTUM_00010636001;Neurospora_crassa|NCU07058;Sclerotinia_sclerotiorum|SS1G_00317;SH|scaffold7.t246;ntra|KAF3923771.1;morco1|RPB17730.1;pcon1|CCX33650.1;Aspergillus_niger|An01g03080
cluster745	P53843	GO:0015031; P:protein transport; IEA:UniProtKB-KW	mg8|XP_003714766.1;Saccharomyces_cerevisiae|YNL265C;Tuber_melanosporum|GSTUM_00006724001;Neurospora_crassa|NCU07991;Sclerotinia_sclerotiorum|SS1G_01960;SH|scaffold12.t163;ntra|KAF3925500.1;morco1|RPB10946.1;pcon1|CCX05470.1;Aspergillus_niger|An08g07100;Schizosaccharomyces_pombe|SPCC1442.17c
cluster746	P32368	GO:0046856; P:phosphatidylinositol dephosphorylation; IDA:SGD	mg8|XP_003714069.1;Schizosaccharomyces_pombe|SPBC19F5.03;Saccharomyces_cerevisiae|YKL212W;Tuber_melanosporum|GSTUM_00002625001;Neurospora_crassa|NCU00896;Sclerotinia_sclerotiorum|SS1G_13148;SH|scaffold54.t27;ntra|KAF3909632.1;morco1|RPB11405.1;pcon1|CCX32512.1;Aspergillus_niger|An04g02480
cluster747	Q9C291	GO:0000723; P:telomere maintenance; IBA:GO_Central	mg8|XP_003712186.1;Schizosaccharomyces_pombe|SPAC13C5.07;Saccharomyces_cerevisiae|YMR224C;Tuber_melanosporum|GSTUM_00004321001;Neurospora_crassa|NCU08730;Sclerotinia_sclerotiorum|SS1G_09567;SH|scaffold22.t73;ntra|KAF3914130.1;morco1|RPB09125.1;pcon1|CCX08613.1;Aspergillus_niger|An08g07330
cluster750	Q10110	GO:0006361; P:transcription initiation from RNA polymerase I promoter; IMP:PomBase	mg8|XP_003714640.1;Schizosaccharomyces_pombe|SPAC18G6.11c;Saccharomyces_cerevisiae|YKL125W;Tuber_melanosporum|GSTUM_00011217001;Neurospora_crassa|NCU09247;Sclerotinia_sclerotiorum|SS1G_04421;SH|scaffold38.t12;ntra|KAF3905520.1;morco1|RPB16010.1;pcon1|CCX31891.1;Aspergillus_niger|An01g05610
cluster751	Q10156	GO:0023052; P:signaling; NAS:PomBase	mg8|XP_003712873.1;Schizosaccharomyces_pombe|SPAC1D4.11c;Saccharomyces_cerevisiae|YLL019C;Tuber_melanosporum|GSTUM_00010377001;Neurospora_crassa|NCU00230;Sclerotinia_sclerotiorum|SS1G_12527;SH|scaffold10.t106;ntra|KAF3913104.1;morco1|RPB13699.1;pcon1|CCX15289.1;Aspergillus_niger|An01g10170
cluster752	P11353	GO:0019353; P:protoporphyrinogen IX biosynthetic process from glutamate; IBA:GO_Central	mg8|XP_003717878.1;Schizosaccharomyces_pombe|SPAC222.11;Saccharomyces_cerevisiae|YDR044W;Tuber_melanosporum|GSTUM_00002233001;Neurospora_crassa|NCU01546;Sclerotinia_sclerotiorum|SS1G_01603;SH|scaffold4.t77;ntra|KAF3912860.1;morco1|RPB17245.1;pcon1|CCX32546.1;Aspergillus_niger|An07g10040
cluster753	Q54KM7	GO:0019464; P:glycine decarboxylation via glycine cleavage system; IBA:GO_Central	mg8|XP_003720581.1;Schizosaccharomyces_pombe|SPAC13G6.06c;Saccharomyces_cerevisiae|YMR189W;Tuber_melanosporum|GSTUM_00012074001;Neurospora_crassa|NCU02475;Sclerotinia_sclerotiorum|SS1G_03477;SH|scaffold12.t64;ntra|KAF3927496.1;morco1|RPB09999.1;pcon1|CCX08297.1;Aspergillus_niger|An14g01150
cluster754	Q6S001	GO:0007018; P:microtubule-based movement; IBA:GO_Central	mg8|XP_003713477.1;Schizosaccharomyces_pombe|SPBC1604.20c;Saccharomyces_cerevisiae|YPL155C;Tuber_melanosporum|GSTUM_00011526001;Neurospora_crassa|NCU02626;Sclerotinia_sclerotiorum|SS1G_04799;SH|scaffold52.t23;ntra|KAF3915990.1;morco1|RPB12040.1;pcon1|CCX10158.1;Aspergillus_niger|An13g00050
cluster755	Q4HZK7	GO:0015031; P:protein transport; IEA:UniProtKB-KW	mg8|XP_003714704.1;Schizosaccharomyces_pombe|SPCC613.08;Saccharomyces_cerevisiae|YDR361C;Tuber_melanosporum|GSTUM_00008831001;Neurospora_crassa|NCU07726;Sclerotinia_sclerotiorum|SS1G_08570;SH|scaffold55.t25;ntra|KAF3912242.1;morco1|RPB14436.1;pcon1|CCX33042.1;Aspergillus_niger|An14g06020
cluster756	Q5PR24	GO:0009304; P:tRNA transcription; TAS:ProtInc	mg8|XP_003719020.1;Schizosaccharomyces_pombe|SPBC13E7.10c;Saccharomyces_cerevisiae|YGR246C;Tuber_melanosporum|GSTUM_00011374001;Neurospora_crassa|NCU04523;Sclerotinia_sclerotiorum|SS1G_01581;SH|scaffold7.t55.2;ntra|KAF3913462.1;morco1|RPB17511.1;pcon1|CCX06606.1;Aspergillus_niger|An02g08700
cluster758	Q52B63	GO:0008380; P:RNA splicing; IEA:UniProtKB-KW	mg8|XP_003713806.1;Schizosaccharomyces_pombe|SPBC13E7.01;Saccharomyces_cerevisiae|YGR278W;Tuber_melanosporum|GSTUM_00004730001;Neurospora_crassa|NCU00066;Sclerotinia_sclerotiorum|SS1G_12661;SH|scaffold54.t84;ntra|KAF3910071.1;morco1|RPB07477.1;pcon1|CCX13518.1;Aspergillus_niger|An01g05190
cluster759	Q92206	GO:0016126; P:sterol biosynthetic process; IBA:GO_Central	mg8|XP_003712013.1;Schizosaccharomyces_pombe|SPBC713.12;Saccharomyces_cerevisiae|YGR175C;Tuber_melanosporum|GSTUM_00004857001;Neurospora_crassa|NCU08280;Sclerotinia_sclerotiorum|SS1G_13084;SH|scaffold41.t98;ntra|KAF3928122.1;morco1|RPB10422.1;pcon1|CCX16626.1;Aspergillus_niger|An03g03770
cluster760	Q9USN3	GO:0000462; P:maturation of SSU-rRNA from tricistronic rRNA transcript (SSU-rRNA, 58S rRNA, LSU-rRNA); IBA:GO_Central	mg8|XP_003715150.1;Schizosaccharomyces_pombe|SPCC16A11.02;Saccharomyces_cerevisiae|YLR222C;Tuber_melanosporum|GSTUM_00008029001;Neurospora_crassa|NCU03628;Sclerotinia_sclerotiorum|SS1G_03089;SH|scaffold11.t140;ntra|KAF3924699.1;morco1|RPB14012.1;pcon1|CCX31824.1;Aspergillus_niger|An04g01900
cluster761	Q8X0F1	GO:0016226; P:iron-sulfur cluster assembly; IBA:GO_Central	mg8|XP_003710732.1;Schizosaccharomyces_pombe|SPAC806.02c;Saccharomyces_cerevisiae|YIL003W;Tuber_melanosporum|GSTUM_00007763001;Neurospora_crassa|NCU01084;Sclerotinia_sclerotiorum|SS1G_01729;SH|scaffold27.t105;ntra|KAF3912879.1;morco1|RPB12493.1;pcon1|CCX10468.1;Aspergillus_niger|An09g06010
cluster762	Q9P7L4	GO:0006572; P:tyrosine catabolic process; ISM:PomBase	mg8|XP_003718500.1;Schizosaccharomyces_pombe|SPBC21C3.09c;Saccharomyces_cerevisiae|YNL168C;Tuber_melanosporum|GSTUM_00008764001;Neurospora_crassa|NCU03283;Sclerotinia_sclerotiorum|SS1G_04452;SH|scaffold24.t49;ntra|KAF3915963.1;morco1|RPB10128.1;pcon1|CCX04623.1;Aspergillus_niger|An02g11660
cluster763	O14333	GO:0016540; P:protein autoprocessing; IEA:UniProtKB-UniRule	mg8|XP_003709833.1;Schizosaccharomyces_pombe|SPBC16E9.18;Saccharomyces_cerevisiae|YNL169C;Tuber_melanosporum|GSTUM_00001836001;Neurospora_crassa|NCU03695;Sclerotinia_sclerotiorum|SS1G_07010;SH|scaffold16.t22;ntra|KAF3913156.1;morco1|RPB15541.1;pcon1|CCX32631.1;Aspergillus_niger|An01g14110
cluster764	Q2PGG3	GO:0009069; P:serine family amino acid metabolic process; IDA:TAIR	mg8|XP_003712243.1;Schizosaccharomyces_pombe|SPCC320.14;Saccharomyces_cerevisiae|YKL218C;Tuber_melanosporum|GSTUM_00011834001;Neurospora_crassa|NCU03607;Sclerotinia_sclerotiorum|SS1G_03854;SH|scaffold51.t28;ntra|KAF3914472.1;morco1|RPB13358.1;pcon1|CCX33965.1;Aspergillus_niger|An09g03960
cluster765	P14068	GO:0000056; P:ribosomal small subunit export from nucleus; IBA:GO_Central	mg8|XP_003709336.1;Schizosaccharomyces_pombe|SPAC1805.17;Saccharomyces_cerevisiae|YGR218W;Tuber_melanosporum|GSTUM_00010629001;Neurospora_crassa|NCU01820;Sclerotinia_sclerotiorum|SS1G_10171;SH|scaffold8.t203;ntra|KAF3905807.1;morco1|RPB14481.1;pcon1|CCX34946.1;Aspergillus_niger|An08g00070
cluster766	Q7S3C4	GO:0006368; P:transcription elongation from RNA polymerase II promoter; IBA:GO_Central	mg8|XP_003715018.1;Schizosaccharomyces_pombe|SPAC23C4.19;Saccharomyces_cerevisiae|YML010W;Tuber_melanosporum|GSTUM_00010524001;Neurospora_crassa|NCU06929;Sclerotinia_sclerotiorum|SS1G_04574;SH|scaffold7.t133;ntra|KAF3909510.1;morco1|RPB17604.1;pcon1|CCX29786.1;Aspergillus_niger|An04g03300
cluster767	A7I9J0	GO:0003677; F:DNA binding; IEA:UniProtKB-UniRule	mg8|XP_003721018.1;Tuber_melanosporum|GSTUM_00000707001;Neurospora_crassa|NCU02156;Sclerotinia_sclerotiorum|SS1G_13167;SH|scaffold42.t90;ntra|KAF3917238.1;morco1|RPB09474.1;Aspergillus_niger|An11g09920;pcon1|CCX06903.1;Schizosaccharomyces_pombe|SPAC23C4.09c;Saccharomyces_cerevisiae|YMR074C
cluster768	Q923Z3	GO:0002098; P:tRNA wobble uridine modification; IGI:MGI	mg8|XP_003713873.1;Schizosaccharomyces_pombe|SPBC30B4.06c;Saccharomyces_cerevisiae|YGL236C;Tuber_melanosporum|GSTUM_00006190001;Neurospora_crassa|NCU00136;Sclerotinia_sclerotiorum|SS1G_00019;SH|scaffold38.t97;ntra|KAF3925106.1;morco1|RPB16102.1;pcon1|CCX07653.1;Aspergillus_niger|An15g01000
cluster770	Q9P783	GO:0006364; P:rRNA processing; IEA:UniProtKB-KW	mg8|XP_003717750.1;Schizosaccharomyces_pombe|SPBC1711.07;Saccharomyces_cerevisiae|YMR131C;Tuber_melanosporum|GSTUM_00010641001;Neurospora_crassa|NCU09521;Sclerotinia_sclerotiorum|SS1G_03561;SH|scaffold23.t83;ntra|KAF3929187.1;morco1|RPB12819.1;pcon1|CCX04597.1;Aspergillus_niger|An11g01300
cluster771	Q9USP0	GO:0002183; P:cytoplasmic translational initiation; IDA:PomBase	pcon1|CCX32473.1;mg8|XP_003711939.1;Schizosaccharomyces_pombe|SPCC11E10.07c;Saccharomyces_cerevisiae|YKR026C;Neurospora_crassa|NCU04344;Sclerotinia_sclerotiorum|SS1G_08344;ntra|KAF3907684.1;Aspergillus_niger|An18g04650;Tuber_melanosporum|GSTUM_00004384001;SH|scaffold67.t54;morco1|RPB07762.1
cluster772	Q6E434	GO:0010833; P:telomere maintenance via telomere lengthening; IBA:GO_Central	mg8|XP_003719977.1;Schizosaccharomyces_pombe|SPBC19G7.13;Saccharomyces_cerevisiae|YPL128C;Tuber_melanosporum|GSTUM_00010922001;Neurospora_crassa|NCU03416;Sclerotinia_sclerotiorum|SS1G_13379;SH|scaffold22.t86_scaffold22.t87;ntra|KAF3914080.1;morco1|RPB09140.1;pcon1|CCX33047.1;Aspergillus_niger|An18g04470
cluster773	P14187	GO:0018063; P:cytochrome c-heme linkage; IBA:GO_Central	mg8|XP_003710490.1;Schizosaccharomyces_pombe|SPBC26H8.12;Saccharomyces_cerevisiae|YAL039C;Tuber_melanosporum|GSTUM_00008492001;Neurospora_crassa|NCU05601;Sclerotinia_sclerotiorum|SS1G_04774;SH|scaffold10.t138;ntra|KAF3913231.1;morco1|RPB11131.1;pcon1|CCX07832.1;Aspergillus_niger|An14g00240
cluster775	P17505	GO:0006099; P:tricarboxylic acid cycle; IMP:SGD	mg8|XP_003720254.1;Schizosaccharomyces_pombe|SPCC306.08c;Saccharomyces_cerevisiae|YKL085W;Tuber_melanosporum|GSTUM_00001731001;Neurospora_crassa|NCU04899;Sclerotinia_sclerotiorum|SS1G_13825;SH|scaffold21.t57;ntra|KAF3908205.1;morco1|RPB11781.1;pcon1|CCX13155.1;Aspergillus_niger|An07g02160
cluster777	P54874	GO:0010142; P:farnesyl diphosphate biosynthetic process, mevalonate pathway; IMP:PomBase	mg8|XP_003717917.1;Schizosaccharomyces_pombe|SPAC4F8.14c;Saccharomyces_cerevisiae|YML126C;Tuber_melanosporum|GSTUM_00001924001;Neurospora_crassa|NCU03922;Sclerotinia_sclerotiorum|SS1G_14433;SH|scaffold73.t9;ntra|KAF3911725.1;morco1|RPB11601.1;pcon1|CCX32220.1;Aspergillus_niger|An02g06320
cluster778	P38698	GO:0006798; P:polyphosphate catabolic process; IDA:SGD	mg8|XP_003719170.1;Tuber_melanosporum|GSTUM_00003867001;Neurospora_crassa|NCU06310;Sclerotinia_sclerotiorum|SS1G_08586;SH|scaffold27.t143;ntra|KAF3912881.1;pcon1|CCX10469.1;Aspergillus_niger|An09g05770;Schizosaccharomyces_pombe|SPAC2F3.11;Saccharomyces_cerevisiae|YHR201C;morco1|RPB12469.1
cluster779	P33307	GO:0006606; P:protein import into nucleus; IBA:GO_Central	mg8|XP_003719860.1;Schizosaccharomyces_pombe|SPBC30B4.05;Saccharomyces_cerevisiae|YGL238W;Tuber_melanosporum|GSTUM_00005114001;Neurospora_crassa|NCU04104;Sclerotinia_sclerotiorum|SS1G_00569;SH|scaffold38.t102;ntra|KAF3925034.1;morco1|RPB16106.1;pcon1|CCX07660.1;Aspergillus_niger|An15g01240
cluster780	P41767	GO:0070126; P:mitochondrial translational termination; IEA:EnsemblFungi	mg8|XP_003712202.1;Schizosaccharomyces_pombe|SPAC2F7.17;Saccharomyces_cerevisiae|YGL143C;Tuber_melanosporum|GSTUM_00009786001;Neurospora_crassa|NCU06721;Sclerotinia_sclerotiorum|SS1G_05331;SH|scaffold34.t65;ntra|KAF3922458.1;morco1|RPB08147.1;pcon1|CCX32819.1;Aspergillus_niger|An11g11240
cluster781	Q9UT75	GO:0006400; P:tRNA modification; ISO:PomBase	mg8|XP_003712336.1;Schizosaccharomyces_pombe|SPAC343.15;Saccharomyces_cerevisiae|YOR274W;Tuber_melanosporum|GSTUM_00006111001;Neurospora_crassa|NCU10185;Sclerotinia_sclerotiorum|SS1G_00629;SH|scaffold47.t22.2;ntra|KAF3902326.1;morco1|RPB16161.1;pcon1|CCX11358.1;Aspergillus_niger|An15g00230
cluster783	A1WXU8	GO:0006412; P:translation; IEA:UniProtKB-UniRule	mg8|XP_003709764.1;Tuber_melanosporum|GSTUM_00011800001;Neurospora_crassa|NCU03394;Sclerotinia_sclerotiorum|SS1G_12212;SH|scaffold41.t64;ntra|KAF3918671.1;morco1|RPB10378.1;pcon1|CCX15041.1;Aspergillus_niger|An02g09190;Saccharomyces_cerevisiae|YDR337W;Schizosaccharomyces_pombe|SPBC11B10.04c
cluster784	Q9SUS3	GO:0016192; P:vesicle-mediated transport; IEA:InterPro	mg8|XP_003719679.1;Schizosaccharomyces_pombe|SPBC2G2.06c;Saccharomyces_cerevisiae|YJR005W;Tuber_melanosporum|GSTUM_00009031001;Neurospora_crassa|NCU05232;Sclerotinia_sclerotiorum|SS1G_08464;SH|scaffold53.t9;ntra|KAF3903353.1;morco1|RPB09059.1;pcon1|CCX05824.1;Aspergillus_niger|An16g04650
cluster785	O14232	GO:0016078; P:tRNA catabolic process; ISO:PomBase	mg8|XP_003719933.1;Schizosaccharomyces_pombe|SPAC6F12.16c;Saccharomyces_cerevisiae|YJL050W;Tuber_melanosporum|GSTUM_00010488001;Neurospora_crassa|NCU03363;Sclerotinia_sclerotiorum|SS1G_03952;SH|scaffold55.t53;ntra|KAF3905790.1;morco1|RPB14404.1;pcon1|CCX11766.1;Aspergillus_niger|An04g01570
cluster786	Q8X0X6	GO:0006368; P:transcription elongation from RNA polymerase II promoter; IBA:GO_Central	mg8|XP_003715548.1;Schizosaccharomyces_pombe|SPBP8B7.19;Saccharomyces_cerevisiae|YGL207W;Tuber_melanosporum|GSTUM_00004673001;Neurospora_crassa|NCU01164;Sclerotinia_sclerotiorum|SS1G_04853;SH|scaffold16.t45;ntra|KAF3924136.1;morco1|RPB15565.1;pcon1|CCX06472.1;Aspergillus_niger|An07g10400
cluster787	Q10325	GO:0051445; P:regulation of meiotic cell cycle; IMP:PomBase	mg8|XP_003713627.1;Schizosaccharomyces_pombe|SPAC17G8.13c;Saccharomyces_cerevisiae|YBL052C;Tuber_melanosporum|GSTUM_00012042001;Neurospora_crassa|NCU04782;Sclerotinia_sclerotiorum|SS1G_00312;SH|scaffold4.t119;ntra|KAF3926505.1;morco1|RPB17291.1;pcon1|CCX14294.1;Aspergillus_niger|An04g05760
cluster788	P24521	GO:0031388; P:organic acid phosphorylation; IMP:SGD	mg8|XP_003712127.1;Schizosaccharomyces_pombe|SPAC343.01c;Saccharomyces_cerevisiae|YMR220W;Tuber_melanosporum|GSTUM_00008001001;Neurospora_crassa|NCU08671;Sclerotinia_sclerotiorum|SS1G_08637;SH|scaffold11.t104;ntra|KAF3929230.1;morco1|RPB13973.1;pcon1|CCX32128.1;Aspergillus_niger|An14g04010
cluster789	Q4IQ08	GO:0006506; P:GPI anchor biosynthetic process; IEA:UniProtKB-UniPathway	mg8|XP_003714086.1;Schizosaccharomyces_pombe|SPAC144.10c;Saccharomyces_cerevisiae|YJL091C;Tuber_melanosporum|GSTUM_00002775001;Neurospora_crassa|NCU00913;Sclerotinia_sclerotiorum|SS1G_12330;SH|scaffold55.t66;ntra|KAF3921597.1;morco1|RPB14388.1;pcon1|CCX33156.1;Aspergillus_niger|An01g12990
cluster790	O14133	GO:0016598; P:protein arginylation; ISO:PomBase	mg8|XP_003709388.1;Schizosaccharomyces_pombe|SPAC3C7.07c;Saccharomyces_cerevisiae|YGL017W;Tuber_melanosporum|GSTUM_00002357001;Neurospora_crassa|NCU01803;Sclerotinia_sclerotiorum|SS1G_10496;ntra|KAF3914280.1;morco1|RPB13588.1;pcon1|CCX16197.1;Aspergillus_niger|An02g01770;SH|scaffold3.t179
cluster791	Q4IF44	GO:0098789; P:pre-mRNA cleavage required for polyadenylation; IEA:InterPro	mg8|XP_003720347.1;Schizosaccharomyces_pombe|SPAC22G7.10;Saccharomyces_cerevisiae|YJR093C;Tuber_melanosporum|GSTUM_00000796001;Neurospora_crassa|NCU07654;Sclerotinia_sclerotiorum|SS1G_14057;SH|scaffold8.t121;ntra|KAF3904982.1;morco1|RPB14577.1;pcon1|CCX29760.1;Aspergillus_niger|An11g00560
cluster793	I1RW37	GO:0015031; P:protein transport; IEA:UniProtKB-KW	mg8|XP_003718613.1;Tuber_melanosporum|GSTUM_00007009001;Neurospora_crassa|NCU04840;Sclerotinia_sclerotiorum|SS1G_13492;SH|scaffold3.t296;ntra|KAF3904030.1;morco1|RPB16795.1;pcon1|CCX30997.1;Aspergillus_niger|An11g04460;Schizosaccharomyces_pombe|SPAC4F10.07c;Saccharomyces_cerevisiae|YPR185W
cluster794	P33767	GO:0018279; P:protein N-linked glycosylation via asparagine; IBA:GO_Central	mg8|XP_003720917.1;Saccharomyces_cerevisiae|YEL002C;Tuber_melanosporum|GSTUM_00005348001;Neurospora_crassa|NCU00669;Sclerotinia_sclerotiorum|SS1G_03308;SH|scaffold3.t30;ntra|KAF3928301.1;morco1|RPB09714.1;pcon1|CCX33821.1;Aspergillus_niger|An07g04190;Schizosaccharomyces_pombe|SPCC338.15
cluster795	P53575	GO:0009055; F:electron transfer activity; IBA:GO_Central	mg8|XP_003714741.1;Schizosaccharomyces_pombe|SPAC1805.02c;Saccharomyces_cerevisiae|YGR207C;Tuber_melanosporum|GSTUM_00004875001;Neurospora_crassa|NCU07733;Sclerotinia_sclerotiorum|SS1G_04217;SH|scaffold41.t66;ntra|KAF3902756.1;morco1|RPB10380.1;pcon1|CCX12861.1;Aspergillus_niger|An17g00730
cluster796	O66690	GO:0006433; P:prolyl-tRNA aminoacylation; IBA:GO_Central	mg8|XP_003717237.1;Schizosaccharomyces_pombe|SPBC24C6.03;Saccharomyces_cerevisiae|YER087W;Tuber_melanosporum|GSTUM_00010658001;Neurospora_crassa|NCU09892;Sclerotinia_sclerotiorum|SS1G_14384;SH|scaffold5.t262;ntra|KAF3901414.1;morco1|RPB17079.1;pcon1|CCX30089.1;Aspergillus_niger|An08g02860
cluster797	O14123	GO:0036376; P:sodium ion export across plasma membrane; IC:PomBase	mg8|XP_003712756.1;Schizosaccharomyces_pombe|SPAC3A11.09;Saccharomyces_cerevisiae|YLR138W;Tuber_melanosporum|GSTUM_00011666001;Neurospora_crassa|NCU00430;Sclerotinia_sclerotiorum|SS1G_00525;SH|scaffold13.t19;ntra|KAF3929185.1;morco1|RPB15770.1;pcon1|CCX31189.1;Aspergillus_niger|An04g09230
cluster799	P78780	GO:0009088; P:threonine biosynthetic process; ISS:PomBase	mg8|XP_003720630.1;Schizosaccharomyces_pombe|SPCC1827.06c;Saccharomyces_cerevisiae|YDR158W;Tuber_melanosporum|GSTUM_00010677001;Neurospora_crassa|NCU00554;Sclerotinia_sclerotiorum|SS1G_13162;SH|scaffold18.t135;ntra|KAF3903349.1;morco1|RPB12967.1;pcon1|CCX31953.1;Aspergillus_niger|An11g09510
cluster801	O74502	GO:0009411; P:response to UV; IBA:GO_Central	mg8|XP_003718302.1;Schizosaccharomyces_pombe|SPCC285.16c;Saccharomyces_cerevisiae|YDR097C;Tuber_melanosporum|GSTUM_00001828001;Neurospora_crassa|NCU08135;Sclerotinia_sclerotiorum|SS1G_04335;SH|scaffold54.t13;ntra|KAF3909703.1;morco1|RPB11420.1;pcon1|CCX07944.1;Aspergillus_niger|An04g03050
cluster802	O57947	GO:0044249; P:cellular biosynthetic process; IEA:InterPro	mg8|XP_003719817.1;Neurospora_crassa|NCU01468;Sclerotinia_sclerotiorum|SS1G_03588;ntra|KAF3904167.1;pcon1|CCX10029.1;Schizosaccharomyces_pombe|SPAC21E11.06;Saccharomyces_cerevisiae|YGR083C;Tuber_melanosporum|GSTUM_00010167001;SH|scaffold13.t48;morco1|RPB15824.1;Aspergillus_niger|An14g06190
cluster803	O42772	GO:0006099; P:tricarboxylic acid cycle; IEA:UniProtKB-UniPathway	mg8|XP_003718958.1;Schizosaccharomyces_pombe|SPAC140.01;Saccharomyces_cerevisiae|YLL041C;Tuber_melanosporum|GSTUM_00002676001;Neurospora_crassa|NCU00959;Sclerotinia_sclerotiorum|SS1G_04384;SH|scaffold86.t2;ntra|KAF3926509.1;morco1|RPB09436.1;pcon1|CCX04392.1;Aspergillus_niger|An14g04400
cluster804	Q873E8	GO:0010731; P:protein glutathionylation; IEA:EnsemblFungi	mg8|XP_003716743.1;Schizosaccharomyces_pombe|SPBC17A3.07;Saccharomyces_cerevisiae|YPL091W;Tuber_melanosporum|GSTUM_00003950001;Neurospora_crassa|NCU03339;Sclerotinia_sclerotiorum|SS1G_05927;SH|scaffold1.t413;ntra|KAF3903825.1;morco1|RPB07027.1;pcon1|CCX33079.1;Aspergillus_niger|An03g03660
cluster805	P40024	GO:0042254; P:ribosome biogenesis; IMP:SGD	mg8|XP_003709492.1;Schizosaccharomyces_pombe|SPBC16H5.08c;Saccharomyces_cerevisiae|YER036C;Tuber_melanosporum|GSTUM_00006535001;Neurospora_crassa|NCU08920;Sclerotinia_sclerotiorum|SS1G_07508;SH|scaffold20.t140;ntra|KAF3929713.1;morco1|RPB11543.1;pcon1|CCX09623.1;Aspergillus_niger|An17g00240
cluster806	P40961	GO:0001302; P:replicative cell aging; IMP:SGD	mg8|XP_003711850.1;Schizosaccharomyces_pombe|SPAC1782.06c;Saccharomyces_cerevisiae|YGR132C;Tuber_melanosporum|GSTUM_00011099001;Neurospora_crassa|NCU08946;Sclerotinia_sclerotiorum|SS1G_10521;SH|scaffold9.t132;ntra|KAF3928684.1;morco1|RPB12160.1;pcon1|CCX07713.1;Aspergillus_niger|An08g06540
cluster808	O94275	GO:0070647; P:protein modification by small protein conjugation or removal; IC:PomBase	mg8|XP_003717819.1;Schizosaccharomyces_pombe|SPBP8B7.27;Saccharomyces_cerevisiae|YJR036C;Tuber_melanosporum|GSTUM_00002325001;Neurospora_crassa|NCU06756;Sclerotinia_sclerotiorum|SS1G_10513;SH|scaffold60.t28;ntra|KAF3914257.1;morco1|RPB08298.1;pcon1|CCX32080.1;Aspergillus_niger|An01g03470
cluster811	A4QSS5	GO:0006364; P:rRNA processing; IEA:UniProtKB-KW	mg8|XP_003712846.1;Schizosaccharomyces_pombe|SPBP8B7.16c;Saccharomyces_cerevisiae|YNL112W;Tuber_melanosporum|GSTUM_00004402001;Neurospora_crassa|NCU07839;Sclerotinia_sclerotiorum|SS1G_00071;SH|scaffold5.t178;ntra|KAF3927573.1;morco1|RPB16985.1;pcon1|CCX12941.1;Aspergillus_niger|An02g02530
cluster812	O14046	GO:0007035; P:vacuolar acidification; ISO:PomBase	mg8|XP_003711974.1;Schizosaccharomyces_pombe|SPAC2C4.13;Saccharomyces_cerevisiae|YHR026W;Tuber_melanosporum|GSTUM_00010526001;Neurospora_crassa|NCU09747;Sclerotinia_sclerotiorum|SS1G_08505;SH|scaffold7.t237;ntra|KAF3907691.1;morco1|RPB17727.1;pcon1|CCX31896.1;Aspergillus_niger|An15g05730
cluster813	P46957	GO:0006278; P:RNA-dependent DNA biosynthetic process; IDA:SGD	mg8|XP_003709253.1;Schizosaccharomyces_pombe|SPAC27E2.05;Saccharomyces_cerevisiae|YJR006W;Tuber_melanosporum|GSTUM_00008900001;Neurospora_crassa|NCU03763;Sclerotinia_sclerotiorum|SS1G_06107;SH|scaffold41.t96;ntra|KAF3924620.1;morco1|RPB10420.1;pcon1|CCX08900.1;Aspergillus_niger|An04g02280
cluster814	Q7SBX8	GO:0008380; P:RNA splicing; IEA:UniProtKB-KW	mg8|XP_003716731.1;Schizosaccharomyces_pombe|SPBC16H5.05c;Tuber_melanosporum|GSTUM_00005310001;Neurospora_crassa|NCU08514;Sclerotinia_sclerotiorum|SS1G_02056;SH|scaffold71.t8;ntra|KAF3915863.1;morco1|RPB07864.1;pcon1|CCX32605.1;Aspergillus_niger|An16g01750;Saccharomyces_cerevisiae|YPL064C
cluster815	A4RGE6	GO:0005737; C:cytoplasm; IEA:UniProtKB-SubCell	mg8|XP_003719064.1;Schizosaccharomyces_pombe|SPBC25B2.03;Saccharomyces_cerevisiae|YMR140W;Tuber_melanosporum|GSTUM_00002793001;Neurospora_crassa|NCU05589;Sclerotinia_sclerotiorum|SS1G_04737;SH|scaffold60.t54;ntra|KAF3913200.1;morco1|RPB09674.1;pcon1|CCX07852.1;Aspergillus_niger|An16g08910
cluster817	P40341	GO:0006465; P:signal peptide processing; IMP:SGD	mg8|XP_003711337.1;Schizosaccharomyces_pombe|SPBC543.09;Saccharomyces_cerevisiae|YMR089C;Tuber_melanosporum|GSTUM_00005691001;Neurospora_crassa|NCU01479;Sclerotinia_sclerotiorum|SS1G_00553;SH|scaffold14.t86;ntra|KAF3918780.1;morco1|RPB15415.1;pcon1|CCX34352.1;Aspergillus_niger|An07g07000
cluster819	P47150	GO:0006412; P:translation; IBA:GO_Central	mg8|XP_003712234.1;Saccharomyces_cerevisiae|YJR113C;Tuber_melanosporum|GSTUM_00011470001;Neurospora_crassa|NCU04806;Sclerotinia_sclerotiorum|SS1G_00358;SH|scaffold32.t84;ntra|KAF3905059.1;morco1|RPB11950.1;pcon1|CCX06157.1;Aspergillus_niger|An01g03110;Schizosaccharomyces_pombe|SPAC16E8.10c
cluster821	O74977	GO:0030433; P:ubiquitin-dependent ERAD pathway; ISO:PomBase	mg8|XP_003720619.1;Schizosaccharomyces_pombe|SPCC1827.04;Saccharomyces_cerevisiae|YDR049W;Tuber_melanosporum|GSTUM_00000068001;Neurospora_crassa|NCU02147;Sclerotinia_sclerotiorum|SS1G_03454;SH|scaffold75.t26;ntra|KAF3903592.1;morco1|RPB10463.1;pcon1|CCX04744.1;Aspergillus_niger|An03g04080
cluster822	Q9UT98	GO:0006741; P:NADP biosynthetic process; ISO:PomBase	mg8|XP_003710311.1;Schizosaccharomyces_pombe|SPAC323.01c;Tuber_melanosporum|GSTUM_00006557001;Neurospora_crassa|NCU07742;Sclerotinia_sclerotiorum|SS1G_12647;SH|scaffold20.t125;ntra|KAF3910500.1;morco1|RPB11525.1;pcon1|CCX16663.1;Aspergillus_niger|An17g02020;Saccharomyces_cerevisiae|YPL188W
cluster823	Q0VCK5	GO:0006886; P:intracellular protein transport; IEA:InterPro	mg8|XP_003712251.1;Schizosaccharomyces_pombe|SPBC691.03c;Saccharomyces_cerevisiae|YBL037W;Tuber_melanosporum|GSTUM_00004400001;Neurospora_crassa|NCU03440;Sclerotinia_sclerotiorum|SS1G_06066;SH|scaffold5.t225;ntra|KAF3927588.1;morco1|RPB17036.1;pcon1|CCX08417.1;Aspergillus_niger|An14g00540
cluster824	Q52DF3	GO:0008380; P:RNA splicing; IEA:UniProtKB-KW	mg8|XP_003715277.1;Schizosaccharomyces_pombe|SPBC211.02c;Saccharomyces_cerevisiae|YDR416W;Tuber_melanosporum|GSTUM_00003777001;Neurospora_crassa|NCU08036;Sclerotinia_sclerotiorum|SS1G_08581;SH|scaffold46.t18;ntra|KAF3904129.1;morco1|RPB17771.1;pcon1|CCX33849.1;Aspergillus_niger|An18g02480
cluster825	P32839	GO:0032979; P:protein insertion into mitochondrial inner membrane from matrix side; IMP:SGD	mg8|XP_003713408.1;Schizosaccharomyces_pombe|SPAC644.07;Saccharomyces_cerevisiae|YDR375C;Tuber_melanosporum|GSTUM_00004552001;Neurospora_crassa|NCU03231;Sclerotinia_sclerotiorum|SS1G_01232;SH|scaffold11.t71;ntra|KAF3924394.1;morco1|RPB13937.1;pcon1|CCX05812.1;Aspergillus_niger|An02g08900
cluster827	Q9USL7	GO:0032543; P:mitochondrial translation; ISS:PomBase	mg8|XP_003719622.1;Tuber_melanosporum|GSTUM_00005494001;Neurospora_crassa|NCU01007;Sclerotinia_sclerotiorum|SS1G_05010;SH|scaffold7.t100;ntra|KAF3919936.1;morco1|RPB17567.1;pcon1|CCX05502.1;Aspergillus_niger|An02g14610;Schizosaccharomyces_pombe|SPCC18B5.04;Saccharomyces_cerevisiae|YER050C
cluster829	Q09818	GO:0016567; P:protein ubiquitination; IBA:GO_Central	mg8|XP_003714258.1;Schizosaccharomyces_pombe|SPAC16C9.04c;Saccharomyces_cerevisiae|YER068W;Tuber_melanosporum|GSTUM_00007008001;Neurospora_crassa|NCU04073;Sclerotinia_sclerotiorum|SS1G_02231;ntra|KAF3904008.1;morco1|RPB16796.1;pcon1|CCX30982.1;Aspergillus_niger|An11g06210;SH|scaffold3.t297.1
cluster830	O74561	GO:0023052; P:signaling; NAS:PomBase	mg8|XP_003709175.1;Schizosaccharomyces_pombe|SPCC970.08;Saccharomyces_cerevisiae|YDR017C;Tuber_melanosporum|GSTUM_00004324001;Neurospora_crassa|NCU03546;Sclerotinia_sclerotiorum|SS1G_02469;SH|scaffold22.t77;ntra|KAF3913747.1;morco1|RPB09130.1;pcon1|CCX07302.1;Aspergillus_niger|An14g04590
cluster831	Q9UTA4	GO:0008033; P:tRNA processing; IBA:GO_Central	mg8|XP_003720899.1;Schizosaccharomyces_pombe|SPAC25B8.16;Tuber_melanosporum|GSTUM_00010672001;Neurospora_crassa|NCU00690;Sclerotinia_sclerotiorum|SS1G_05265;SH|scaffold18.t136;ntra|KAF3905194.1;morco1|RPB12964.1;pcon1|CCX31942.1;Aspergillus_niger|An12g08580;Saccharomyces_cerevisiae|YNL221C
cluster832	P42837	GO:0046856; P:phosphatidylinositol dephosphorylation; IDA:SGD	mg8|XP_003715282.1;Schizosaccharomyces_pombe|SPAC1093.03;Saccharomyces_cerevisiae|YNL325C;Tuber_melanosporum|GSTUM_00009987001;Neurospora_crassa|NCU08689;Sclerotinia_sclerotiorum|SS1G_08299;SH|scaffold1.t36;ntra|KAF3926603.1;morco1|RPB10560.1;pcon1|CCX04486.1;Aspergillus_niger|An03g02670
cluster833	B2RRD7	GO:0001570; P:vasculogenesis; IMP:MGI	mg8|XP_003713826.1;Schizosaccharomyces_pombe|SPBC17D11.04c;Saccharomyces_cerevisiae|YPR031W;Tuber_melanosporum|GSTUM_00009854001;Neurospora_crassa|NCU00045;Sclerotinia_sclerotiorum|SS1G_07133;SH|scaffold1.t330.6;ntra|KAF3912272.1;morco1|RPB10247.1;pcon1|CCX08621.1;Aspergillus_niger|An07g03000
cluster835	Q9UBZ9	GO:0019985; P:translesion synthesis; TAS:Reactome	mg8|XP_003718577.1;Schizosaccharomyces_pombe|SPBC1347.01c;Saccharomyces_cerevisiae|YOR346W;Tuber_melanosporum|GSTUM_00006839001;Neurospora_crassa|NCU02053;Sclerotinia_sclerotiorum|SS1G_01299;SH|scaffold40.t51;ntra|KAF3928173.1;morco1|RPB08342.1;pcon1|CCX33385.1;Aspergillus_niger|An09g02220
cluster836	O74832	GO:0000962; P:positive regulation of mitochondrial RNA catabolic process; IMP:PomBase	mg8|XP_003711445.1;Schizosaccharomyces_pombe|SPCC1183.04c;Saccharomyces_cerevisiae|YOR017W;Tuber_melanosporum|GSTUM_00005176001;Neurospora_crassa|NCU01304;Sclerotinia_sclerotiorum|SS1G_00439;SH|scaffold38.t54;ntra|KAF3925095.1;morco1|RPB16054.1;pcon1|CCX13039.1;Aspergillus_niger|An15g00580
cluster838	P56286	GO:0031571; P:mitotic G1 DNA damage checkpoint; IMP:PomBase	mg8|XP_003712017.1;Schizosaccharomyces_pombe|SPAC3G9.09c;Saccharomyces_cerevisiae|YJR007W;Tuber_melanosporum|GSTUM_00002346001;Neurospora_crassa|NCU08277;Sclerotinia_sclerotiorum|SS1G_13048;SH|scaffold3.t167;ntra|KAF3908234.1;morco1|RPB13576.1;pcon1|CCX32508.1;Aspergillus_niger|An02g09370
cluster839	Q12598	GO:0003985; F:acetyl-CoA C-acetyltransferase activity; IEA:UniProtKB-EC	mg8|XP_003716277.1;Schizosaccharomyces_pombe|SPBC215.09c;Saccharomyces_cerevisiae|YPL028W;Tuber_melanosporum|GSTUM_00003447001;Neurospora_crassa|NCU02571;Sclerotinia_sclerotiorum|SS1G_12152;SH|scaffold11.t45;ntra|KAF3929828.1;morco1|RPB13904.1;pcon1|CCX30791.1;Aspergillus_niger|An16g09190
cluster840	Q9P6A5	GO:0035494; P:SNARE complex disassembly; IBA:GO_Central	mg8|XP_003717813.1;Schizosaccharomyces_pombe|SPAC959.02;Saccharomyces_cerevisiae|YBL050W;Tuber_melanosporum|GSTUM_00005222001;Neurospora_crassa|NCU01674;Sclerotinia_sclerotiorum|SS1G_05321;SH|scaffold38.t15;ntra|KAF3914251.1;morco1|RPB16014.1;Aspergillus_niger|An02g01580;pcon1|CCX05995.1
cluster841	P41896	GO:0001174; P:transcriptional start site selection at RNA polymerase II promoter; IMP:SGD	mg8|XP_003713716.1;Schizosaccharomyces_pombe|SPBC1198.13c;Saccharomyces_cerevisiae|YGR005C;Tuber_melanosporum|GSTUM_00010523001;Neurospora_crassa|NCU03047;Sclerotinia_sclerotiorum|SS1G_01416;SH|scaffold7.t132;ntra|KAF3928006.1;morco1|RPB17603.1;pcon1|CCX32913.1;Aspergillus_niger|An16g07220
cluster842	O74801	GO:0032543; P:mitochondrial translation; ISS:PomBase	mg8|XP_003719842.1;Schizosaccharomyces_pombe|SPBC2D10.08c;Tuber_melanosporum|GSTUM_00007621001;Neurospora_crassa|NCU01474;Sclerotinia_sclerotiorum|SS1G_03249;SH|scaffold13.t115;ntra|KAF3902876.1;morco1|RPB15909.1;pcon1|CCX12053.1;Aspergillus_niger|An14g06300;Saccharomyces_cerevisiae|YML025C
cluster846	Q51ZN8	GO:0015031; P:protein transport; IEA:UniProtKB-KW	mg8|XP_003711844.1;Schizosaccharomyces_pombe|SPBC31E1.01c;Saccharomyces_cerevisiae|YNL242W;Tuber_melanosporum|GSTUM_00007150001;Neurospora_crassa|NCU08926;Sclerotinia_sclerotiorum|SS1G_00880;SH|scaffold34.t22;ntra|KAF3907609.1;morco1|RPB08239.1;pcon1|CCX34878.1;Aspergillus_niger|An08g10270
cluster847	O60052	GO:0072659; P:protein localization to plasma membrane; IC:PomBase	mg8|XP_003709689.1;Schizosaccharomyces_pombe|SPAPB1A10.04c;Saccharomyces_cerevisiae|YKL019W;Tuber_melanosporum|GSTUM_00001514001;Neurospora_crassa|NCU03632;Sclerotinia_sclerotiorum|SS1G_06080;SH|scaffold52.t76;ntra|KAF3927138.1;morco1|RPB12106.1;pcon1|CCX14245.1;Aspergillus_niger|An04g02210
cluster848	P38880	GO:1900208; P:regulation of cardiolipin metabolic process; IGI:SGD	mg8|XP_003712665.1;Schizosaccharomyces_pombe|SPAC3H1.04c;Saccharomyces_cerevisiae|YHR194W;Tuber_melanosporum|GSTUM_00001504001;Neurospora_crassa|NCU07955;Sclerotinia_sclerotiorum|SS1G_04291;SH|scaffold52.t64;ntra|KAF3924606.1;morco1|RPB12087.1;pcon1|CCX14269.1;Aspergillus_niger|An18g06720
cluster850	O14172	GO:0000103; P:sulfate assimilation; ISO:PomBase	mg8|XP_003720363.1;Schizosaccharomyces_pombe|SPAC4D7.06c;Saccharomyces_cerevisiae|YBR213W;Tuber_melanosporum|GSTUM_00011202001;Neurospora_crassa|NCU07585;Sclerotinia_sclerotiorum|SS1G_14076;SH|scaffold1.t2;ntra|KAF3908147.1;morco1|RPB10604.1;pcon1|CCX14993.1;Aspergillus_niger|An07g02200
cluster851	Q4HZQ1	GO:0016226; P:iron-sulfur cluster assembly; IEA:UniProtKB-UniRule	mg8|XP_003714744.1;Schizosaccharomyces_pombe|SPAC1296.06;Saccharomyces_cerevisiae|YPR048W;Tuber_melanosporum|GSTUM_00009232001;Neurospora_crassa|NCU09727;Sclerotinia_sclerotiorum|SS1G_02596;SH|scaffold78.t2;ntra|KAF3902874.1;morco1|RPB11621.1;pcon1|CCX34077.1;Aspergillus_niger|An17g00720
cluster852	Q9UTL0	GO:0106035; P:protein maturation by [4Fe-4S] cluster transfer; ISO:PomBase	mg8|XP_003716279.1;Schizosaccharomyces_pombe|SPAC144.16;Saccharomyces_cerevisiae|YHR122W;Tuber_melanosporum|GSTUM_00005136001;Neurospora_crassa|NCU02573;Sclerotinia_sclerotiorum|SS1G_12155;SH|scaffold41.t85;ntra|KAF3929826.1;morco1|RPB10405.1;pcon1|CCX10092.1;Aspergillus_niger|An16g09210
cluster853	Q09860	GO:0002181; P:cytoplasmic translation; NAS:PomBase	mg8|XP_003712353.1;Schizosaccharomyces_pombe|SPAC29E6.06c;Saccharomyces_cerevisiae|YNL247W;Tuber_melanosporum|GSTUM_00006820001;Neurospora_crassa|NCU05642;Sclerotinia_sclerotiorum|SS1G_01683;SH|scaffold2.t318;ntra|KAF3920253.1;morco1|RPB13150.1;pcon1|CCX31013.1;Aspergillus_niger|An14g05260
cluster854	P0CT06	GO:0006099; P:tricarboxylic acid cycle; IEA:UniProtKB-KW	mg8|XP_003712381.1;Schizosaccharomyces_pombe|SPBC1683.11c;Saccharomyces_cerevisiae|YER065C;Tuber_melanosporum|GSTUM_00002890001;Neurospora_crassa|NCU04230;Sclerotinia_sclerotiorum|SS1G_04975;SH|scaffold4.t9;ntra|KAF3929427.1;morco1|RPB17156.1;pcon1|CCX12245.1;Aspergillus_niger|An01g09270
cluster855	Q01369	GO:0072344; P:rescue of stalled ribosome; IBA:GO_Central	mg8|XP_003710816.1;Schizosaccharomyces_pombe|SPAC6B12.15;Saccharomyces_cerevisiae|YMR116C;Tuber_melanosporum|GSTUM_00001032001;Neurospora_crassa|NCU05810;Sclerotinia_sclerotiorum|SS1G_00900;SH|scaffold64.t50;ntra|KAF3922372.1;morco1|RPB13411.1;pcon1|CCX15458.1;Aspergillus_niger|An01g08850
cluster857	Q58EB4	GO:0006574; P:valine catabolic process; IEA:UniProtKB-UniPathway	mg8|XP_003719838.1;Schizosaccharomyces_pombe|SPBC2D10.09;Saccharomyces_cerevisiae|YDR036C;Tuber_melanosporum|GSTUM_00007620001;Neurospora_crassa|NCU03777;Sclerotinia_sclerotiorum|SS1G_03253;SH|scaffold13.t116;ntra|KAF3902795.1;morco1|RPB15910.1;pcon1|CCX12052.1;Aspergillus_niger|An14g06290
cluster858	Q09869	GO:0006367; P:transcription initiation from RNA polymerase II promoter; ISO:PomBase	mg8|XP_003714234.1;Tuber_melanosporum|GSTUM_00010429001;Neurospora_crassa|NCU03138;Sclerotinia_sclerotiorum|SS1G_12270;SH|scaffold10.t161;morco1|RPB11106.1;pcon1|CCX31368.1;Aspergillus_niger|An01g12600;Schizosaccharomyces_pombe|SPAC12G12.05c;Saccharomyces_cerevisiae|YMR236W;ntra|KAF3921512.1
cluster859	G0S8E7	GO:0006364; P:rRNA processing; IEA:UniProtKB-KW	mg8|XP_003715327.1;Schizosaccharomyces_pombe|SPAC56F8.09;Saccharomyces_cerevisiae|YDR083W;Tuber_melanosporum|GSTUM_00000560001;Neurospora_crassa|NCU05293;Sclerotinia_sclerotiorum|SS1G_01351;SH|scaffold26.t68;ntra|KAF3924590.1;morco1|RPB09665.1;pcon1|CCX16280.1;Aspergillus_niger|An02g03410
cluster860	Q99J99	GO:0019346; P:transsulfuration; ISO:MGI	mg8|XP_003719751.1;Schizosaccharomyces_pombe|SPCC4B3.01;Saccharomyces_cerevisiae|YOR251C;Tuber_melanosporum|GSTUM_00000780001;Neurospora_crassa|NCU06017;Sclerotinia_sclerotiorum|SS1G_13019;SH|scaffold54.t47;ntra|KAF3924641.1;morco1|RPB11381.1;pcon1|CCX10360.1;Aspergillus_niger|An12g01520
cluster861	P30656	GO:0043161; P:proteasome-mediated ubiquitin-dependent protein catabolic process; IDA:SGD	mg8|XP_003718955.1;Schizosaccharomyces_pombe|SPAC4A8.13c;Saccharomyces_cerevisiae|YPR103W;Tuber_melanosporum|GSTUM_00000238001;Neurospora_crassa|NCU09309;Sclerotinia_sclerotiorum|SS1G_01289;SH|scaffold6.t255;ntra|KAF3907568.1;morco1|RPB08546.1;pcon1|CCX09778.1;Aspergillus_niger|An11g01760
cluster862	P38705	GO:0006434; P:seryl-tRNA aminoacylation; IBA:GO_Central	mg8|XP_003716749.1;Schizosaccharomyces_pombe|SPAC25B8.06c;Saccharomyces_cerevisiae|YHR011W;Tuber_melanosporum|GSTUM_00001005001;Neurospora_crassa|NCU09594;Sclerotinia_sclerotiorum|SS1G_11248;SH|scaffold3.t24;ntra|KAF3918640.1;morco1|RPB09709.1;pcon1|CCX13271.1;Aspergillus_niger|An02g08600
cluster863	Q07844	GO:0042254; P:ribosome biogenesis; IBA:GO_Central	mg8|XP_003709393.1;Schizosaccharomyces_pombe|SPBC16E9.10c;Saccharomyces_cerevisiae|YLL034C;Tuber_melanosporum|GSTUM_00006380001;Neurospora_crassa|NCU01809;Sclerotinia_sclerotiorum|SS1G_10199;SH|scaffold31.t40;ntra|KAF3905711.1;morco1|RPB09288.1;pcon1|CCX13693.1;Aspergillus_niger|An08g00730
cluster864	Q6C2F4	GO:0006364; P:rRNA processing; IEA:UniProtKB-KW	mg8|XP_003710991.1;Schizosaccharomyces_pombe|SPBC3F6.04c;Saccharomyces_cerevisiae|YDL148C;Tuber_melanosporum|GSTUM_00009949001;Neurospora_crassa|NCU07393;Sclerotinia_sclerotiorum|SS1G_04139;SH|scaffold18.t164;ntra|KAF3905571.1;morco1|RPB12934.1;pcon1|CCX30130.1;Aspergillus_niger|An16g08860
cluster865	P41889	GO:0045842; P:positive regulation of mitotic metaphase/anaphase transition; IMP:PomBase	mg8|XP_003711336.1;Schizosaccharomyces_pombe|SPAC6F12.15c;Saccharomyces_cerevisiae|YKL022C;Tuber_melanosporum|GSTUM_00003803001;Neurospora_crassa|NCU01377;Sclerotinia_sclerotiorum|SS1G_02017;SH|scaffold27.t52;ntra|KAF3930381.1;morco1|RPB12559.1;pcon1|CCX10494.1;Aspergillus_niger|An02g10180
cluster866	Q8WZY4	GO:0043161; P:proteasome-mediated ubiquitin-dependent protein catabolic process; IBA:GO_Central	mg8|XP_003717880.1;Schizosaccharomyces_pombe|SPCC1682.10;Saccharomyces_cerevisiae|YOR261C;Tuber_melanosporum|GSTUM_00009364001;Neurospora_crassa|NCU01547;Sclerotinia_sclerotiorum|SS1G_01605;SH|scaffold16.t50;ntra|KAF3912840.1;morco1|RPB15583.1;pcon1|CCX06478.1;Aspergillus_niger|An07g10110
cluster867	O13633	GO:0034975; P:protein folding in endoplasmic reticulum; ISS:PomBase	mg8|XP_003719967.1;Schizosaccharomyces_pombe|SPBC17A3.05c;Tuber_melanosporum|GSTUM_00004954001;Neurospora_crassa|NCU03335;Sclerotinia_sclerotiorum|SS1G_03939;SH|scaffold1.t372;ntra|KAF3915953.1;morco1|RPB10299.1;pcon1|CCX04871.1;Aspergillus_niger|An04g01720;Saccharomyces_cerevisiae|YMR161W
cluster870	Q9HGY5	GO:0004693; F:cyclin-dependent protein serine/threonine kinase activity; IEA:UniProtKB-EC	mg8|XP_003713655.1;Schizosaccharomyces_pombe|SPCC16C4.11;Saccharomyces_cerevisiae|YPL031C;Tuber_melanosporum|GSTUM_00012116001;Neurospora_crassa|NCU07580;Sclerotinia_sclerotiorum|SS1G_07226;SH|scaffold1.t275;ntra|KAF3910157.1;morco1|RPB16266.1;pcon1|CCX29578.1;Aspergillus_niger|An09g06530
cluster871	Q08873	GO:0001300; P:chronological cell aging; IMP:SGD	mg8|XP_003718905.1;Saccharomyces_cerevisiae|YOR367W;Tuber_melanosporum|GSTUM_00003673001;Neurospora_crassa|NCU00277;Sclerotinia_sclerotiorum|SS1G_05882;SH|scaffold64.t43;ntra|KAF3922444.1;morco1|RPB13419.1;pcon1|CCX11690.1;Aspergillus_niger|An01g08920;Schizosaccharomyces_pombe|SPAC4F8.10c
cluster872	G0SEH7	GO:0000462; P:maturation of SSU-rRNA from tricistronic rRNA transcript (SSU-rRNA, 58S rRNA, LSU-rRNA); IEA:EnsemblFungi	mg8|XP_003718855.1;Schizosaccharomyces_pombe|SPBC336.02;Saccharomyces_cerevisiae|YPL266W;Tuber_melanosporum|GSTUM_00008028001;Neurospora_crassa|NCU08968;Sclerotinia_sclerotiorum|SS1G_05101;SH|scaffold26.t45;ntra|KAF3903671.1;morco1|RPB09638.1;pcon1|CCX06865.1;Aspergillus_niger|An02g14660
cluster873	Q753I3	GO:0016192; P:vesicle-mediated transport; IEA:UniProtKB-KW	mg8|XP_003709202.1;Schizosaccharomyces_pombe|SPBC3D6.05;Saccharomyces_cerevisiae|YOR311C;Tuber_melanosporum|GSTUM_00010292001;Neurospora_crassa|NCU03381;Sclerotinia_sclerotiorum|SS1G_12219;SH|scaffold12.t130;ntra|KAF3918563.1;morco1|RPB10912.1;pcon1|CCX15037.1;Aspergillus_niger|An02g09160
cluster877	Q12496	GO:0046872; F:metal ion binding; IEA:InterPro	mg8|XP_003709231.1;Schizosaccharomyces_pombe|SPAC3H1.02c;Saccharomyces_cerevisiae|YOL098C;Tuber_melanosporum|GSTUM_00009909001;Neurospora_crassa|NCU11027;Sclerotinia_sclerotiorum|SS1G_03069;SH|scaffold23.t48;ntra|KAF3924721.1;morco1|RPB12865.1;pcon1|CCX33592.1;Aspergillus_niger|An04g01980
cluster878	Q99385	GO:0055085; P:transmembrane transport; IDA:SGD	mg8|XP_003717945.1;Schizosaccharomyces_pombe|SPCC1795.02c;Saccharomyces_cerevisiae|YDL128W;Tuber_melanosporum|GSTUM_00003597001;Neurospora_crassa|NCU07075;Sclerotinia_sclerotiorum|SS1G_00328;SH|scaffold32.t23;ntra|KAF3926406.1;morco1|RPB11884.1;pcon1|CCX08906.1;Aspergillus_niger|An01g03100
cluster879	Q02767	GO:0043162; P:ubiquitin-dependent protein catabolic process via the multivesicular body sorting pathway; IC:SGD	mg8|XP_003713894.1;Schizosaccharomyces_pombe|SPAC1B3.07c;Saccharomyces_cerevisiae|YPL065W;Tuber_melanosporum|GSTUM_00007544001;Neurospora_crassa|NCU11209;Sclerotinia_sclerotiorum|SS1G_06140;SH|scaffold6.t178;ntra|KAF3921644.1;morco1|RPB15311.1;pcon1|CCX33343.1;Aspergillus_niger|An01g10830
cluster880	O13726	GO:0007035; P:vacuolar acidification; ISO:PomBase	mg8|XP_003717132.1;Schizosaccharomyces_pombe|SPAC15A10.06;Saccharomyces_cerevisiae|YDR456W;Tuber_melanosporum|GSTUM_00009415001;Neurospora_crassa|NCU00453;Sclerotinia_sclerotiorum|SS1G_12448;SH|scaffold16.t57;ntra|KAF3901820.1;morco1|RPB15594.1;pcon1|CCX31930.1;Aspergillus_niger|An17g01550
cluster881	O94501	GO:0006457; P:protein folding; ISO:PomBase	mg8|XP_003719395.1;Schizosaccharomyces_pombe|SPBC12D12.03;Saccharomyces_cerevisiae|YDR212W;Tuber_melanosporum|GSTUM_00005900001;Neurospora_crassa|NCU04448;Sclerotinia_sclerotiorum|SS1G_08647;SH|scaffold21.t100;ntra|KAF3907473.1;morco1|RPB11733.1;pcon1|CCX06538.1;Aspergillus_niger|An15g06370
cluster883	Q7S5W9	GO:0006656; P:phosphatidylcholine biosynthetic process; IBA:GO_Central	mg8|XP_003714218.1;Schizosaccharomyces_pombe|SPBC337.16;Saccharomyces_cerevisiae|YJR073C;Tuber_melanosporum|GSTUM_00003480001;Neurospora_crassa|NCU04699;Sclerotinia_sclerotiorum|SS1G_14416;SH|scaffold62.t22;ntra|KAF3923547.1;morco1|RPB10833.1;pcon1|CCX34157.1;Aspergillus_niger|An08g00560
cluster884	P36613	GO:0006367; P:transcription initiation from RNA polymerase II promoter; ISO:PomBase	mg8|XP_003710405.1;Schizosaccharomyces_pombe|SPBP16F5.02;Tuber_melanosporum|GSTUM_00009565001;Neurospora_crassa|NCU01067;Sclerotinia_sclerotiorum|SS1G_07292;SH|scaffold67.t51;ntra|KAF3910497.1;morco1|RPB07765.1;pcon1|CCX34585.1;Aspergillus_niger|An17g00250;Saccharomyces_cerevisiae|YPR025C
cluster885	Q7SF84	GO:0009249; P:protein lipoylation; IBA:GO_Central	mg8|XP_003721078.1;Schizosaccharomyces_pombe|SPBC8D2.15;Saccharomyces_cerevisiae|YOR196C;Tuber_melanosporum|GSTUM_00002750001;Neurospora_crassa|NCU00565;Sclerotinia_sclerotiorum|SS1G_09179;SH|scaffold42.t76;ntra|KAF3917296.1;morco1|RPB09492.1;pcon1|CCX04952.1;Aspergillus_niger|An11g09760
cluster886	P39731	GO:0034501; P:protein localization to kinetochore; IMP:SGD	mg8|XP_003717280.1;Schizosaccharomyces_pombe|SPBC409.04c;Saccharomyces_cerevisiae|YAL034W-A;Tuber_melanosporum|GSTUM_00008922001;Neurospora_crassa|NCU06463;Sclerotinia_sclerotiorum|SS1G_06981;SH|scaffold10.t65;ntra|KAF3907010.1;morco1|RPB13752.1;pcon1|CCX08879.1;Aspergillus_niger|An01g10660
cluster887	Q6MVH7	GO:0006796; P:phosphate-containing compound metabolic process; IBA:GO_Central	mg8|XP_003714580.1;Schizosaccharomyces_pombe|SPAC23C11.05;Saccharomyces_cerevisiae|YBR011C;Tuber_melanosporum|GSTUM_00010440001;Neurospora_crassa|NCU00951;Sclerotinia_sclerotiorum|SS1G_04783;SH|scaffold10.t150;ntra|KAF3903300.1;morco1|RPB11118.1;pcon1|CCX10212.1;Aspergillus_niger|An02g12010
cluster888	Q9UTC7	GO:0000398; P:mRNA splicing, via spliceosome; IBA:GO_Central	mg8|XP_003714171.1;Schizosaccharomyces_pombe|SPAC227.12;Saccharomyces_cerevisiae|YPR178W;Tuber_melanosporum|GSTUM_00001581001;Neurospora_crassa|NCU11251;Sclerotinia_sclerotiorum|SS1G_01423;SH|scaffold7.t190;ntra|KAF3928225.1;morco1|RPB17672.1;pcon1|CCX34802.1;Aspergillus_niger|An16g08380
cluster890	Q7SH14	GO:0070125; P:mitochondrial translational elongation; IBA:GO_Central	mg8|XP_003714541.1;Schizosaccharomyces_pombe|SPBC1306.01c;Saccharomyces_cerevisiae|YLR069C;Tuber_melanosporum|GSTUM_00000435001;Neurospora_crassa|NCU02955;Sclerotinia_sclerotiorum|SS1G_09468;SH|scaffold45.t71;ntra|KAF3909773.1;morco1|RPB11358.1;pcon1|CCX31424.1;Aspergillus_niger|An04g02550
cluster891	G0S488	GO:0015031; P:protein transport; IEA:UniProtKB-KW	mg8|XP_003712132.1;Schizosaccharomyces_pombe|SPAC16C9.03;Saccharomyces_cerevisiae|YHR170W;Tuber_melanosporum|GSTUM_00010145001;Neurospora_crassa|NCU08663;Sclerotinia_sclerotiorum|SS1G_03658;SH|scaffold2.t298;ntra|KAF3904162.1;morco1|RPB13121.1;pcon1|CCX29606.1;Aspergillus_niger|An04g08760
cluster892	O13775	GO:0006424; P:glutamyl-tRNA aminoacylation; ISS:PomBase	mg8|XP_003711794.1;Schizosaccharomyces_pombe|SPAC17A5.15c;Saccharomyces_cerevisiae|YGL245W;Tuber_melanosporum|GSTUM_00010264001;Neurospora_crassa|NCU08894;Sclerotinia_sclerotiorum|SS1G_03799;SH|scaffold30.t97;ntra|KAF3912834.1;morco1|RPB07974.1;pcon1|CCX13696.1;Aspergillus_niger|An09g05970
cluster893	P41697	GO:0032880; P:regulation of protein localization; IMP:SGD	mg8|XP_003709782.1;Schizosaccharomyces_pombe|SPAC15A10.16;Saccharomyces_cerevisiae|YLR319C;Tuber_melanosporum|GSTUM_00011756001;Neurospora_crassa|NCU08468;Sclerotinia_sclerotiorum|SS1G_10157;SH|scaffold8.t184;ntra|KAF3905753.1;morco1|RPB14508.1;pcon1|CCX10459.1;Aspergillus_niger|An08g01240
cluster894	G0S4T0	GO:0015031; P:protein transport; IEA:UniProtKB-KW	mg8|XP_003713940.1;Tuber_melanosporum|GSTUM_00005346001;Neurospora_crassa|NCU00273;Sclerotinia_sclerotiorum|SS1G_03225;SH|scaffold13.t158;ntra|KAF3902755.1;morco1|RPB15953.1;pcon1|CCX08555.1;Aspergillus_niger|An14g06530;Saccharomyces_cerevisiae|YJL039C;Schizosaccharomyces_pombe|SPCC290.03c
cluster895	Q9SD61	GO:0000398; P:mRNA splicing, via spliceosome; IBA:GO_Central	mg8|XP_003720587.1;Schizosaccharomyces_pombe|SPBC887.05c;Saccharomyces_cerevisiae|YIR005W;Tuber_melanosporum|GSTUM_00000089001;Neurospora_crassa|NCU02467;Sclerotinia_sclerotiorum|SS1G_03313;SH|scaffold75.t8;ntra|KAF3903665.1;morco1|RPB10481.1;pcon1|CCX32321.1;Aspergillus_niger|An07g05140
cluster896	Q12063	GO:0006486; P:protein glycosylation; IMP:SGD	mg8|XP_003710920.1;Schizosaccharomyces_pombe|SPBC2A9.06c;Saccharomyces_cerevisiae|YDL193W;Tuber_melanosporum|GSTUM_00002915001;Neurospora_crassa|NCU09312;Sclerotinia_sclerotiorum|SS1G_01716;SH|scaffold74.t36;ntra|KAF3928021.1;morco1|RPB09392.1;pcon1|CCX31955.1;Aspergillus_niger|An03g06910
cluster897	Q9P3X9	GO:0042026; P:protein refolding; IBA:GO_Central	mg8|XP_003715059.1;Schizosaccharomyces_pombe|SPAC1B3.03c;Saccharomyces_cerevisiae|YLR216C;Neurospora_crassa|NCU03853;Sclerotinia_sclerotiorum|SS1G_04988;SH|scaffold61.t53;ntra|KAF3903986.1;morco1|RPB17140.1;pcon1|CCX06772.1;Aspergillus_niger|An07g05920;Tuber_melanosporum|GSTUM_00012003001
cluster899	Q12740	GO:0055129; P:L-proline biosynthetic process; IEA:UniProtKB-UniPathway	mg8|XP_003717198.1;Schizosaccharomyces_pombe|SPAPYUG7.05;Saccharomyces_cerevisiae|YER023W;Tuber_melanosporum|GSTUM_00006277001;Neurospora_crassa|NCU06471;Sclerotinia_sclerotiorum|SS1G_03681;SH|scaffold6.t82;ntra|KAF3915335.1;morco1|RPB15199.1;pcon1|CCX08482.1;Aspergillus_niger|An01g01520
cluster900	P40371	GO:1900034; P:regulation of cellular response to heat; IMP:PomBase	mg8|XP_003712752.1;Schizosaccharomyces_pombe|SPCC4F11.02;Saccharomyces_cerevisiae|YDL006W;Tuber_melanosporum|GSTUM_00010137001;Neurospora_crassa|NCU00434;Sclerotinia_sclerotiorum|SS1G_00528;SH|scaffold13.t62;ntra|KAF3904125.1;morco1|RPB15836.1;pcon1|CCX31165.1;Aspergillus_niger|An14g04770
cluster901	Q09764	GO:1902358; P:sulfate transmembrane transport; ISM:PomBase	mg8|XP_003713528.1;Schizosaccharomyces_pombe|SPAC24H6.11c;Saccharomyces_cerevisiae|YGR125W;Tuber_melanosporum|GSTUM_00000585001;Neurospora_crassa|NCU02632;Sclerotinia_sclerotiorum|SS1G_01159;SH|scaffold62.t42;ntra|KAF3904364.1;morco1|RPB10857.1;pcon1|CCX32397.1;Aspergillus_niger|An01g07860
cluster902	Q9UTE8	GO:0060303; P:regulation of nucleosome density; IDA:PomBase	mg8|XP_003711997.1;Schizosaccharomyces_pombe|SPAC222.04c;Tuber_melanosporum|GSTUM_00012081001;Neurospora_crassa|NCU06395;Sclerotinia_sclerotiorum|SS1G_13067;SH|scaffold12.t54;ntra|KAF3927619.1;morco1|RPB10012.1;pcon1|CCX08310.1;Aspergillus_niger|An14g03160;Saccharomyces_cerevisiae|YEL044W
cluster903	Q9P7W5	GO:0030490; P:maturation of SSU-rRNA; ISO:PomBase	mg8|XP_003715309.1;Schizosaccharomyces_pombe|SPBC1703.05;Saccharomyces_cerevisiae|YNL207W;Tuber_melanosporum|GSTUM_00011605001;Neurospora_crassa|NCU07722;Sclerotinia_sclerotiorum|SS1G_08606;SH|scaffold4.t204;ntra|KAF3926586.1;morco1|RPB17403.1;pcon1|CCX12615.1;Aspergillus_niger|An18g03000
cluster904	C7YRT4	GO:0000387; P:spliceosomal snRNP assembly; IEA:UniProtKB-UniRule	mg8|XP_003715191.1;Schizosaccharomyces_pombe|SPBP35G2.09;Saccharomyces_cerevisiae|YLR298C;Tuber_melanosporum|GSTUM_00001021001;Neurospora_crassa|NCU01341;Sclerotinia_sclerotiorum|SS1G_10419;SH|scaffold64.t56;morco1|RPB13405.1;pcon1|CCX07063.1;Aspergillus_niger|An01g09060;ntra|KAF3914535.1
cluster905	Q92398	GO:0010468; P:regulation of gene expression; IBA:GO_Central	mg8|XP_003712437.1;Schizosaccharomyces_pombe|SPBC119.08;Saccharomyces_cerevisiae|YHR030C;Tuber_melanosporum|GSTUM_00001034001;Neurospora_crassa|NCU09842;Sclerotinia_sclerotiorum|SS1G_05445;SH|scaffold64.t45;ntra|KAF3922459.1;morco1|RPB13416.1;pcon1|CCX15450.1;Aspergillus_niger|An01g09520
cluster906	P54861	GO:0016050; P:vesicle organization; IDA:ParkinsonsUK-UCL	mg8|XP_003717217.1;Schizosaccharomyces_pombe|SPBC12C2.08;Saccharomyces_cerevisiae|YLL001W;Tuber_melanosporum|GSTUM_00001624001;Neurospora_crassa|NCU09808;Sclerotinia_sclerotiorum|SS1G_01608;SH|scaffold7.t178;ntra|KAF3927999.1;morco1|RPB17662.1;pcon1|CCX29633.1;Aspergillus_niger|An03g06950
cluster907	P32562	GO:0070194; P:synaptonemal complex disassembly; IGI:SGD	mg8|XP_003710070.1;Schizosaccharomyces_pombe|SPAC23C11.16;Saccharomyces_cerevisiae|YMR001C;Tuber_melanosporum|GSTUM_00008436001;Neurospora_crassa|NCU09258;Sclerotinia_sclerotiorum|SS1G_04687;SH|scaffold37.t53;ntra|KAF3905598.1;morco1|RPB14290.1;pcon1|CCX31387.1;Aspergillus_niger|An15g04520
cluster908	Q87VK2	GO:0070039; F:rRNA (guanosine-2'-O-)-methyltransferase activity; IEA:UniProtKB-UniRule	mg8|XP_003718266.1;Schizosaccharomyces_pombe|SPBC1347.13c;Tuber_melanosporum|GSTUM_00011842001;Neurospora_crassa|NCU01404;Sclerotinia_sclerotiorum|SS1G_03872;SH|scaffold51.t43;morco1|RPB13353.1;pcon1|CCX07082.1;Aspergillus_niger|An01g09170;Saccharomyces_cerevisiae|YOR201C;ntra|KAF3922396.1
cluster909	Q5B367	GO:0006364; P:rRNA processing; IEA:UniProtKB-KW	mg8|XP_003711851.1;Schizosaccharomyces_pombe|SPAC1782.08c;Saccharomyces_cerevisiae|YLR107W;Tuber_melanosporum|GSTUM_00000639001;Neurospora_crassa|NCU08945;Sclerotinia_sclerotiorum|SS1G_10273;SH|scaffold1.t147;ntra|KAF3928720.1;morco1|RPB16415.1;pcon1|CCX31518.1;Aspergillus_niger|An02g08070
cluster910	Q803S3	N/A	mg8|XP_003719747.1;Saccharomyces_cerevisiae|YJR008W;Tuber_melanosporum|GSTUM_00000434001;Neurospora_crassa|NCU02459;Sclerotinia_sclerotiorum|SS1G_13111;SH|scaffold45.t58.1;ntra|KAF3909488.1;morco1|RPB11339.1;pcon1|CCX31415.1;Aspergillus_niger|An07g08630;Schizosaccharomyces_pombe|SPAC4H3.04c
cluster911	Q7SE71	GO:0015986; P:ATP synthesis coupled proton transport; IBA:GO_Central	mg8|XP_003713709.1;Schizosaccharomyces_pombe|SPBC1604.07;Saccharomyces_cerevisiae|YPL078C;Tuber_melanosporum|GSTUM_00002677001;Neurospora_crassa|NCU00502;Sclerotinia_sclerotiorum|SS1G_01407;SH|scaffold86.t3;ntra|KAF3928174.1;morco1|RPB09435.1;pcon1|CCX32117.1;Aspergillus_niger|An16g07290
cluster912	O59804	GO:0030150; P:protein import into mitochondrial matrix; ISS:PomBase	mg8|XP_003711926.1;Schizosaccharomyces_pombe|SPCC550.06c;Saccharomyces_cerevisiae|YOR020C;Tuber_melanosporum|GSTUM_00002165001;Neurospora_crassa|NCU04334;Sclerotinia_sclerotiorum|SS1G_08492;SH|scaffold16.t84;ntra|KAF3905009.1;morco1|RPB15623.1;pcon1|CCX29751.1;Aspergillus_niger|An11g00550
cluster913	Q99148	GO:0006164; P:purine nucleotide biosynthetic process; IBA:GO_Central	mg8|XP_003713782.1;Schizosaccharomyces_pombe|SPBC405.01;Saccharomyces_cerevisiae|YGL234W;Tuber_melanosporum|GSTUM_00009084001;Neurospora_crassa|NCU00177;Sclerotinia_sclerotiorum|SS1G_00306;SH|scaffold3.t197;ntra|KAF3924996.1;morco1|RPB13609.1;pcon1|CCX07125.1;Aspergillus_niger|An15g00570
cluster915	Q9P3R1	GO:0016126; P:sterol biosynthetic process; IEA:UniProtKB-UniPathway	mg8|XP_003721384.1;Schizosaccharomyces_pombe|SPBC16E9.05;Saccharomyces_cerevisiae|YML008C;Tuber_melanosporum|GSTUM_00004489001;Neurospora_crassa|NCU03006;Sclerotinia_sclerotiorum|SS1G_03467;SH|scaffold5.t142;ntra|KAF3927520.1;morco1|RPB16938.1;pcon1|CCX05212.1;Aspergillus_niger|An14g01590
cluster916	O14241	GO:0006897; P:endocytosis; IC:PomBase	mg8|XP_003713706.1;Schizosaccharomyces_pombe|SPAC6F6.10c;Saccharomyces_cerevisiae|YNR035C;Tuber_melanosporum|GSTUM_00008573001;Neurospora_crassa|NCU03050;Sclerotinia_sclerotiorum|SS1G_03094;SH|scaffold61.t31;ntra|KAF3911024.1;morco1|RPB17117.1;pcon1|CCX33961.1;Aspergillus_niger|An01g05510
cluster918	O74624	GO:0009298; P:GDP-mannose biosynthetic process; IEA:UniProtKB-UniPathway	mg8|XP_003714211.1;Schizosaccharomyces_pombe|SPCC1906.01;Saccharomyces_cerevisiae|YDL055C;Tuber_melanosporum|GSTUM_00008894001;Neurospora_crassa|NCU06003;Sclerotinia_sclerotiorum|SS1G_00164;SH|scaffold37.t12;ntra|KAF3923763.1;morco1|RPB14339.1;pcon1|CCX14363.1;Aspergillus_niger|An04g04990
cluster919	O94437	GO:0006631; P:fatty acid metabolic process; ISS:PomBase	mg8|XP_003709657.1;Schizosaccharomyces_pombe|SPAC22H12.03;Saccharomyces_cerevisiae|YGR031W;Tuber_melanosporum|GSTUM_00006171001;Neurospora_crassa|NCU01454;Sclerotinia_sclerotiorum|SS1G_00197;SH|scaffold38.t77;ntra|KAF3924964.1;morco1|RPB16082.1;pcon1|CCX11349.1;Aspergillus_niger|An01g05800
cluster920	Q9Y7Y3	GO:0042254; P:ribosome biogenesis; ISS:PomBase	mg8|XP_003721026.1;Schizosaccharomyces_pombe|SPBC365.04c;Saccharomyces_cerevisiae|YDL213C;Tuber_melanosporum|GSTUM_00003066001;Neurospora_crassa|NCU02159;Sclerotinia_sclerotiorum|SS1G_13182;SH|scaffold42.t110;morco1|RPB09452.1;pcon1|CCX30260.1;Aspergillus_niger|An11g10020;ntra|KAF3917249.1
cluster921	Q06833	GO:0006869; P:lipid transport; IEA:UniProtKB-KW	mg8|XP_003720748.1;Schizosaccharomyces_pombe|SPBC23G7.06c;Saccharomyces_cerevisiae|YPR091C;Tuber_melanosporum|GSTUM_00001142001;Neurospora_crassa|NCU01947;Sclerotinia_sclerotiorum|SS1G_04008;SH|scaffold42.t86;ntra|KAF3917301.1;morco1|RPB09479.1;pcon1|CCX14451.1;Aspergillus_niger|An11g10330
cluster923	O42872	GO:0034475; P:U4 snRNA 3'-end processing; IBA:GO_Central	mg8|XP_003709504.1;Schizosaccharomyces_pombe|SPAC3G9.10c;Saccharomyces_cerevisiae|YGR195W;Tuber_melanosporum|GSTUM_00004435001;Neurospora_crassa|NCU00812;Sclerotinia_sclerotiorum|SS1G_12042;SH|scaffold1.t448;ntra|KAF3921583.1;morco1|RPB06837.1;pcon1|CCX32146.1;Aspergillus_niger|An07g08320
cluster924	P38340	GO:0018016; P:N-terminal peptidyl-proline dimethylation; IDA:SGD	mg8|XP_003712518.1;Schizosaccharomyces_pombe|SPAC16E8.14c;Saccharomyces_cerevisiae|YBR261C;Tuber_melanosporum|GSTUM_00007109001;Neurospora_crassa|NCU01114;Sclerotinia_sclerotiorum|SS1G_00643;SH|scaffold3.t262;ntra|KAF3909735.1;morco1|RPB16750.1;pcon1|CCX33158.1;Aspergillus_niger|An15g06850
cluster927	P87144	GO:0006435; P:threonyl-tRNA aminoacylation; ISS:PomBase	mg8|XP_003716364.1;Schizosaccharomyces_pombe|SPBC25H2.02;Saccharomyces_cerevisiae|YIL078W;Tuber_melanosporum|GSTUM_00010648001;Neurospora_crassa|NCU02380;Sclerotinia_sclerotiorum|SS1G_10975;SH|scaffold1.t138;ntra|KAF3908689.1;morco1|RPB16425.1;pcon1|CCX13698.1;Aspergillus_niger|An01g09500
cluster928	Q7Z8P9	GO:0006228; P:UTP biosynthetic process; IEA:InterPro	mg8|XP_003711050.1;Schizosaccharomyces_pombe|SPAC806.07;Saccharomyces_cerevisiae|YKL067W;Tuber_melanosporum|GSTUM_00003865001;Neurospora_crassa|NCU04202;Sclerotinia_sclerotiorum|SS1G_01679;SH|scaffold27.t122;ntra|KAF3912936.1;morco1|RPB12476.1;pcon1|CCX10480.1;Aspergillus_niger|An09g05870
cluster929	Q9P371	GO:0043328; P:protein transport to vacuole involved in ubiquitin-dependent protein catabolic process via the multivesicular body sorting pathway; IMP:PomBase	mg8|XP_003713178.1;Schizosaccharomyces_pombe|SPAC19B12.10;Tuber_melanosporum|GSTUM_00006302001;Neurospora_crassa|NCU06939;Sclerotinia_sclerotiorum|SS1G_11284;SH|scaffold6.t201;ntra|KAF3911594.1;pcon1|CCX33302.1;Aspergillus_niger|An02g12490;Saccharomyces_cerevisiae|YLR073C;morco1|RPB08607.1
cluster930	P87140	GO:0006890; P:retrograde vesicle-mediated transport, Golgi to ER; ISO:PomBase	mg8|XP_003721154.1;Schizosaccharomyces_pombe|SPAC57A7.10c;Saccharomyces_cerevisiae|YNL287W;Tuber_melanosporum|GSTUM_00003356001;Neurospora_crassa|NCU01992;Sclerotinia_sclerotiorum|SS1G_02555;SH|scaffold18.t158;ntra|KAF3901791.1;morco1|RPB12942.1;pcon1|CCX11735.1;Aspergillus_niger|An07g06030
cluster932	P36150	GO:0000103; P:sulfate assimilation; NAS:SGD	mg8|XP_003720501.1;Schizosaccharomyces_pombe|SPCC1739.06c;Saccharomyces_cerevisiae|YKR069W;Tuber_melanosporum|GSTUM_00001967001;Neurospora_crassa|NCU00602;Sclerotinia_sclerotiorum|SS1G_09177;SH|scaffold74.t3;ntra|KAF3915721.1;morco1|RPB09354.1;pcon1|CCX10824.1;Aspergillus_niger|An11g09700
cluster933	O94432	GO:0006378; P:mRNA polyadenylation; ISO:PomBase	mg8|XP_003709610.1;Schizosaccharomyces_pombe|SPBC660.15;Saccharomyces_cerevisiae|YOL123W;Tuber_melanosporum|GSTUM_00005496001;Neurospora_crassa|NCU17030;Sclerotinia_sclerotiorum|SS1G_05220;SH|scaffold2.t11;ntra|KAF3919915.1;morco1|RPB16560.1;pcon1|CCX05504.1;Aspergillus_niger|An02g14690
cluster934	Q10335	GO:0043161; P:proteasome-mediated ubiquitin-dependent protein catabolic process; IBA:GO_Central	mg8|XP_003717055.1;Schizosaccharomyces_pombe|SPBC582.07c;Saccharomyces_cerevisiae|YPR108W;Tuber_melanosporum|GSTUM_00010525001;Neurospora_crassa|NCU03972;Sclerotinia_sclerotiorum|SS1G_02200;SH|scaffold7.t236;ntra|KAF3904005.1;morco1|RPB17726.1;pcon1|CCX32114.1;Aspergillus_niger|An11g02610
cluster935	Q4IK03	GO:0045041; P:protein import into mitochondrial intermembrane space; IEA:InterPro	mg8|XP_003720277.1;Schizosaccharomyces_pombe|SPAC57A10.11c;Saccharomyces_cerevisiae|YKL195W;Tuber_melanosporum|GSTUM_00001733001;Neurospora_crassa|NCU04945;Sclerotinia_sclerotiorum|SS1G_03632;SH|scaffold21.t60;ntra|KAF3908344.1;morco1|RPB11778.1;pcon1|CCX13163.1;Aspergillus_niger|An07g02770
cluster938	O14039	GO:0030488; P:tRNA methylation; IC:PomBase	mg8|XP_003710623.1;Schizosaccharomyces_pombe|SPAC2C4.06c;Saccharomyces_cerevisiae|YNL022C;Tuber_melanosporum|GSTUM_00010328001;Neurospora_crassa|NCU00308;Sclerotinia_sclerotiorum|SS1G_07363;SH|scaffold10.t42;ntra|KAF3907028.1;morco1|RPB13786.1;pcon1|CCX30621.1;Aspergillus_niger|An01g09640
cluster939	O13819	GO:0046856; P:phosphatidylinositol dephosphorylation; ISO:PomBase	mg8|XP_003710571.1;Schizosaccharomyces_pombe|SPAC19A8.03;Saccharomyces_cerevisiae|YJR110W;Tuber_melanosporum|GSTUM_00004071001;Neurospora_crassa|NCU11185;Sclerotinia_sclerotiorum|SS1G_07121;SH|scaffold14.t123;ntra|KAF3929191.1;morco1|RPB15374.1;pcon1|CCX17430.1;Aspergillus_niger|An18g03320
cluster940	Q24562	GO:0008380; P:RNA splicing; IMP:FlyBase	mg8|XP_003718735.1;Schizosaccharomyces_pombe|SPBC146.07;Tuber_melanosporum|GSTUM_00008345001;Neurospora_crassa|NCU03039;Sclerotinia_sclerotiorum|SS1G_02977;SH|scaffold14.t54;ntra|KAF3911669.1;morco1|RPB15454.1;pcon1|CCX34389.1;Aspergillus_niger|An07g02900;Saccharomyces_cerevisiae|YKL074C
cluster942	Q9Y7L1	GO:0006457; P:protein folding; ISO:PomBase	mg8|XP_003720863.1;Schizosaccharomyces_pombe|SPBC2A9.09;Saccharomyces_cerevisiae|YOR281C;Tuber_melanosporum|GSTUM_00002551001;Neurospora_crassa|NCU00617;Sclerotinia_sclerotiorum|SS1G_09422;SH|scaffold42.t15;ntra|KAF3911948.1;morco1|RPB08763.1;pcon1|CCX10009.1;Aspergillus_niger|An07g06040
cluster943	P15625	GO:0006432; P:phenylalanyl-tRNA aminoacylation; IDA:SGD	mg8|XP_003713518.1;Schizosaccharomyces_pombe|SPAC3G9.06;Saccharomyces_cerevisiae|YFL022C;Tuber_melanosporum|GSTUM_00004266001;Neurospora_crassa|NCU05095;Sclerotinia_sclerotiorum|SS1G_04440;SH|scaffold4.t97;ntra|KAF3913706.1;morco1|RPB17265.1;pcon1|CCX04760.1;Aspergillus_niger|An07g08140
cluster944	Q1MTP1	GO:0005634; C:nucleus; HDA:PomBase	mg8|XP_003714698.1;Schizosaccharomyces_pombe|SPBC2A9.11c;Saccharomyces_cerevisiae|YPR045C;Tuber_melanosporum|GSTUM_00009140001;Neurospora_crassa|NCU06594;Sclerotinia_sclerotiorum|SS1G_08450;SH|scaffold54.t61.1;ntra|KAF3913485.1;morco1|RPB07450.1;pcon1|CCX09753.1;Aspergillus_niger|An14g00740
cluster945	P00908	GO:0000162; P:tryptophan biosynthetic process; IBA:GO_Central	mg8|XP_003717142.1;Schizosaccharomyces_pombe|SPBC1539.09c;Saccharomyces_cerevisiae|YKL211C;Tuber_melanosporum|GSTUM_00007952001;Neurospora_crassa|NCU00200;Sclerotinia_sclerotiorum|SS1G_12347;SH|scaffold61.t30;ntra|KAF3912886.1;morco1|RPB17116.1;pcon1|CCX06456.1;Aspergillus_niger|An08g06080
cluster946	Q4IP51	GO:0006260; P:DNA replication; IEA:UniProtKB-KW	mg8|XP_003713529.1;Schizosaccharomyces_pombe|SPBP23A10.09;Saccharomyces_cerevisiae|YDR013W;Tuber_melanosporum|GSTUM_00000586001;Neurospora_crassa|NCU02631;Sclerotinia_sclerotiorum|SS1G_01160;SH|scaffold62.t41;ntra|KAF3904327.1;morco1|RPB10856.1;pcon1|CCX34144.1;Aspergillus_niger|An01g07850
cluster947	A4RM13	GO:0008643; P:carbohydrate transport; IEA:UniProtKB-KW	mg8|XP_003713881.1;Schizosaccharomyces_pombe|SPAC144.18;Saccharomyces_cerevisiae|YGL225W;Tuber_melanosporum|GSTUM_00006128001;Neurospora_crassa|NCU06198;Sclerotinia_sclerotiorum|SS1G_00430;SH|scaffold38.t130;ntra|KAF3925003.1;morco1|RPB16139.1;pcon1|CCX07200.1;Aspergillus_niger|An17g02140
cluster948	Q7SCW9	GO:0046500; P:S-adenosylmethionine metabolic process; IBA:GO_Central	mg8|XP_003709939.1;Schizosaccharomyces_pombe|SPAC26A3.17c;Saccharomyces_cerevisiae|YDR465C;Tuber_melanosporum|GSTUM_00004878001;Neurospora_crassa|NCU08111;Sclerotinia_sclerotiorum|SS1G_01272;SH|scaffold41.t69;morco1|RPB10384.1;pcon1|CCX10925.1;Aspergillus_niger|An12g04740;ntra|KAF3928090.1
cluster950	Q08647	GO:0031119; P:tRNA pseudouridine synthesis; IMP:SGD	mg8|XP_003717081.1;Schizosaccharomyces_pombe|SPBC1A4.09;Saccharomyces_cerevisiae|YOR243C;Tuber_melanosporum|GSTUM_00008509001;Neurospora_crassa|NCU06428;Sclerotinia_sclerotiorum|SS1G_00063;SH|scaffold10.t190;ntra|KAF3913162.1;morco1|RPB11073.1;pcon1|CCX15298.1;Aspergillus_niger|An01g10270
cluster951	Q2HEF1	GO:0016226; P:iron-sulfur cluster assembly; ISS:UniProtKB	mg8|XP_003714162.1;Schizosaccharomyces_pombe|SPCC1450.10c;Saccharomyces_cerevisiae|YNL240C;Tuber_melanosporum|GSTUM_00011635001;Neurospora_crassa|NCU03204;Sclerotinia_sclerotiorum|SS1G_01201;SH|scaffold4.t91;ntra|KAF3907601.1;morco1|RPB17259.1;pcon1|CCX05749.1;Aspergillus_niger|An01g07240
cluster952	P40046	GO:0042144; P:vacuole fusion, non-autophagic; IMP:SGD	mg8|XP_003717938.1;Schizosaccharomyces_pombe|SPBC21B10.04c;Saccharomyces_cerevisiae|YER072W;Tuber_melanosporum|GSTUM_00011776001;Neurospora_crassa|NCU03883;Sclerotinia_sclerotiorum|SS1G_03700;SH|scaffold8.t172;ntra|KAF3905800.1;morco1|RPB14520.1;pcon1|CCX05064.1;Aspergillus_niger|An08g01110
cluster953	P87172	GO:0006506; P:GPI anchor biosynthetic process; ISO:PomBase	mg8|XP_003719931.1;Schizosaccharomyces_pombe|SPBC3D6.07;Saccharomyces_cerevisiae|YPL175W;Tuber_melanosporum|GSTUM_00011323001;Neurospora_crassa|NCU09757;Sclerotinia_sclerotiorum|SS1G_10076;SH|scaffold74.t52;ntra|KAF3925426.1;morco1|RPB06742.1;pcon1|CCX06132.1;Aspergillus_niger|An01g09910
cluster954	A4R6X5	GO:0003677; F:DNA binding; IEA:UniProtKB-KW	mg8|XP_003717638.1;Schizosaccharomyces_pombe|SPAC6G9.03c;Tuber_melanosporum|GSTUM_00004939001;Neurospora_crassa|NCU08161;Sclerotinia_sclerotiorum|SS1G_03978;SH|scaffold1.t366;morco1|RPB10292.1;pcon1|CCX33073.1;Aspergillus_niger|An18g06020;Saccharomyces_cerevisiae|YNL206C;ntra|KAF3905778.1
cluster955	Q9UTC4	GO:0023052; P:signaling; NAS:PomBase	mg8|XP_003710914.1;Schizosaccharomyces_pombe|SPAC227.15;Saccharomyces_cerevisiae|YDR028C;Tuber_melanosporum|GSTUM_00007788001;Neurospora_crassa|NCU09310;Sclerotinia_sclerotiorum|SS1G_01711;SH|scaffold7.t249;ntra|KAF3928095.1;morco1|RPB17737.1;pcon1|CCX34847.1;Aspergillus_niger|An03g06820
cluster956	Q2I035	GO:0007131; P:reciprocal meiotic recombination; IMP:SGD	mg8|XP_003715311.1;Schizosaccharomyces_pombe|SPBC1703.04;Saccharomyces_cerevisiae|YMR167W;Tuber_melanosporum|GSTUM_00003139001;Neurospora_crassa|NCU08309;Sclerotinia_sclerotiorum|SS1G_08608;SH|scaffold1.t27;ntra|KAF3926583.1;morco1|RPB10571.1;pcon1|CCX05135.1;Aspergillus_niger|An18g03030
cluster957	Q9H7D7	GO:0000151; C:ubiquitin ligase complex; IDA:UniProtKB	mg8|XP_003712224.1;Schizosaccharomyces_pombe|SPAC343.04c;Saccharomyces_cerevisiae|YCL039W;Tuber_melanosporum|GSTUM_00003859001;Neurospora_crassa|NCU04101;Sclerotinia_sclerotiorum|SS1G_03788;SH|scaffold27.t120;ntra|KAF3930379.1;morco1|RPB12478.1;pcon1|CCX10487.1;Aspergillus_niger|An02g10400
cluster958	P78811	GO:0006011; P:UDP-glucose metabolic process; IMP:PomBase	mg8|XP_003714619.1;Schizosaccharomyces_pombe|SPCC1322.04;Saccharomyces_cerevisiae|YKL035W;Tuber_melanosporum|GSTUM_00000195001;Neurospora_crassa|NCU02797;Sclerotinia_sclerotiorum|SS1G_04242;SH|scaffold2.t35;ntra|KAF3907694.1;morco1|RPB16534.1;pcon1|CCX31481.1;Aspergillus_niger|An12g00820
cluster959	O94653	GO:0006364; P:rRNA processing; ISS:PomBase	mg8|XP_003712089.1;Schizosaccharomyces_pombe|SPBC31E1.06;Saccharomyces_cerevisiae|YPL217C;Tuber_melanosporum|GSTUM_00010693001;Neurospora_crassa|NCU04348;Sclerotinia_sclerotiorum|SS1G_08220;SH|scaffold4.t85;ntra|KAF3908236.1;morco1|RPB17253.1;pcon1|CCX31790.1;Aspergillus_niger|An02g05650
cluster960	P15398	GO:0006360; P:transcription by RNA polymerase I; ISO:PomBase	mg8|XP_003717763.1;Schizosaccharomyces_pombe|SPBC4C3.05c;Saccharomyces_cerevisiae|YOR341W;Tuber_melanosporum|GSTUM_00004768001;Neurospora_crassa|NCU01638;Sclerotinia_sclerotiorum|SS1G_09604;SH|scaffold55.t58;ntra|KAF3925482.1;morco1|RPB14397.1;pcon1|CCX05475.1;Aspergillus_niger|An08g07050
cluster961	Q9Y7B6	GO:0015940; P:pantothenate biosynthetic process; IDA:AspGD	mg8|XP_003718441.1;Schizosaccharomyces_pombe|SPAC5H10.09c;Saccharomyces_cerevisiae|YBR176W;Tuber_melanosporum|GSTUM_00000615001;Neurospora_crassa|NCU10048;Sclerotinia_sclerotiorum|SS1G_02278;SH|scaffold3.t316;ntra|KAF3914069.1;morco1|RPB16817.1;pcon1|CCX06875.1;Aspergillus_niger|An11g06930
cluster962	Q02950	GO:0070124; P:mitochondrial translational initiation; IGI:SGD	mg8|XP_003719719.1;Tuber_melanosporum|GSTUM_00009056001;Neurospora_crassa|NCU11345;Sclerotinia_sclerotiorum|SS1G_08271;SH|scaffold23.t78;morco1|RPB12824.1;Aspergillus_niger|An16g04700;pcon1|CCX33960.1;Saccharomyces_cerevisiae|YPL118W;ntra|KAF3903798.1;Schizosaccharomyces_pombe|SPAC23A1.18c
cluster963	P0CL53	GO:0006069; P:ethanol oxidation; IEA:InterPro	mg8|XP_003711858.1;Schizosaccharomyces_pombe|SPCC13B11.04c;Saccharomyces_cerevisiae|YDL168W;Tuber_melanosporum|GSTUM_00005441001;Neurospora_crassa|NCU06652;Sclerotinia_sclerotiorum|SS1G_10135;SH|scaffold9.t74;ntra|KAF3929919.1;morco1|RPB12236.1;pcon1|CCX33144.1;Aspergillus_niger|An10g00510
cluster964	Q32PD0	GO:0006364; P:rRNA processing; IEA:UniProtKB-KW	mg8|XP_003715775.1;Schizosaccharomyces_pombe|SPBC32H8.04c;Saccharomyces_cerevisiae|YDR339C;Tuber_melanosporum|GSTUM_00003824001;Neurospora_crassa|NCU04159;Sclerotinia_sclerotiorum|SS1G_03075;SH|scaffold27.t72;ntra|KAF3914659.1;morco1|RPB12535.1;pcon1|CCX30363.1;Aspergillus_niger|An14g05390
cluster965	P47950	GO:0006364; P:rRNA processing; IBA:GO_Central	mg8|XP_003710903.1;Saccharomyces_cerevisiae|YMR287C;Tuber_melanosporum|GSTUM_00002844001;Neurospora_crassa|NCU09327;Sclerotinia_sclerotiorum|SS1G_04246;SH|scaffold30.t51;morco1|RPB16678.1;pcon1|CCX31478.1;Aspergillus_niger|An12g01140;Schizosaccharomyces_pombe|SPCC1322.01;ntra|KAF3907763.1
cluster966	O74445	GO:0030433; P:ubiquitin-dependent ERAD pathway; IBA:GO_Central	mg8|XP_003718756.1;Schizosaccharomyces_pombe|SPCC1682.16;Saccharomyces_cerevisiae|YOR259C;Tuber_melanosporum|GSTUM_00003902001;Neurospora_crassa|NCU07367;Sclerotinia_sclerotiorum|SS1G_04071;SH|scaffold1.t447;ntra|KAF3914679.1;morco1|RPB06836.1;pcon1|CCX04468.1;Aspergillus_niger|An18g06230
cluster967	A4RMB1	GO:0071528; P:tRNA re-export from nucleus; IEA:InterPro	mg8|XP_003713776.1;Schizosaccharomyces_pombe|SPBP8B7.09c;Saccharomyces_cerevisiae|YKL205W;Tuber_melanosporum|GSTUM_00009705001;Neurospora_crassa|NCU00134;Sclerotinia_sclerotiorum|SS1G_07334;SH|scaffold1.t283;ntra|KAF3902259.1;morco1|RPB16258.1;pcon1|CCX30539.1;Aspergillus_niger|An07g03150
cluster968	Q06287	GO:0006364; P:rRNA processing; IMP:SGD	mg8|XP_003716322.1;Schizosaccharomyces_pombe|SPAC18G6.07c;Saccharomyces_cerevisiae|YLR186W;Tuber_melanosporum|GSTUM_00005897001;Neurospora_crassa|NCU02428;Sclerotinia_sclerotiorum|SS1G_11106;SH|scaffold27.t104;ntra|KAF3916970.1;morco1|RPB12494.1;pcon1|CCX07030.1;Aspergillus_niger|An11g10540
cluster969	P36586	GO:0007264; P:small GTPase mediated signal transduction; IC:PomBase	mg8|XP_003714070.1;Schizosaccharomyces_pombe|SPAC6F6.15;Tuber_melanosporum|GSTUM_00002629001;Neurospora_crassa|NCU00895;Sclerotinia_sclerotiorum|SS1G_13149;SH|scaffold54.t25;ntra|KAF3924581.1;morco1|RPB11407.1;pcon1|CCX07936.1;Aspergillus_niger|An04g02470;Saccharomyces_cerevisiae|YKR014C
cluster971	O60078	GO:0006571; P:tyrosine biosynthetic process; IMP:PomBase	mg8|XP_003712835.1;Schizosaccharomyces_pombe|SPCC1494.04c;Saccharomyces_cerevisiae|YBR166C;Tuber_melanosporum|GSTUM_00004491001;Neurospora_crassa|NCU00468;Sclerotinia_sclerotiorum|SS1G_00089;SH|scaffold5.t138;ntra|KAF3913152.1;morco1|RPB16934.1;pcon1|CCX05210.1;Aspergillus_niger|An02g06120
cluster973	Q00970	GO:0000725; P:recombinational repair; IEA:EnsemblFungi	mg8|XP_003718631.1;Schizosaccharomyces_pombe|SPBC30D10.08;Saccharomyces_cerevisiae|YJR144W;Tuber_melanosporum|GSTUM_00004428001;Neurospora_crassa|NCU05517;Sclerotinia_sclerotiorum|SS1G_04466;SH|scaffold5.t236;ntra|KAF3906900.1;morco1|RPB17049.1;pcon1|CCX31300.1;Aspergillus_niger|An16g06400
cluster976	Q10445	GO:0006289; P:nucleotide-excision repair; IGI:PomBase	mg8|XP_003719496.1;Schizosaccharomyces_pombe|SPAC12B10.12c;Tuber_melanosporum|GSTUM_00006987001;Neurospora_crassa|NCU12087;Sclerotinia_sclerotiorum|SS1G_09540;SH|scaffold5.t93;ntra|KAF3909766.1;morco1|RPB16881.1;pcon1|CCX31700.1;Aspergillus_niger|An09g02820;Saccharomyces_cerevisiae|YER162C
cluster977	Q7SHQ1	GO:0006535; P:cysteine biosynthetic process from serine; IBA:GO_Central	mg8|XP_003716293.1;Schizosaccharomyces_pombe|SPAC3A12.17c;Saccharomyces_cerevisiae|YGR012W;Tuber_melanosporum|GSTUM_00008902001;Neurospora_crassa|NCU02564;Sclerotinia_sclerotiorum|SS1G_06189;SH|scaffold37.t19;morco1|RPB14332.1;pcon1|CCX30168.1;Aspergillus_niger|An16g07520;ntra|KAF3929823.1
cluster981	B1KNI6	GO:0097428; P:protein maturation by iron-sulfur cluster transfer; IEA:InterPro	mg8|XP_003718746.1;Tuber_melanosporum|GSTUM_00001585001;Neurospora_crassa|NCU07360;Sclerotinia_sclerotiorum|SS1G_01431;SH|scaffold7.t254;ntra|KAF3928151.1;morco1|RPB17743.1;pcon1|CCX34819.1;Schizosaccharomyces_pombe|SPAC144.08;Saccharomyces_cerevisiae|YGL018C;Aspergillus_niger|An16g08370
cluster983	Q00179	GO:0006614; P:SRP-dependent cotranslational protein targeting to membrane; IEA:InterPro	mg8|XP_003711822.1;Schizosaccharomyces_pombe|SPCC188.06c;Saccharomyces_cerevisiae|YPR088C;Tuber_melanosporum|GSTUM_00007635001;Neurospora_crassa|NCU09696;Sclerotinia_sclerotiorum|SS1G_03765;SH|scaffold42.t97;ntra|KAF3912890.1;morco1|RPB09468.1;pcon1|CCX09305.1;Aspergillus_niger|An09g06320
cluster984	P32561	GO:0061587; P:transfer RNA gene-mediated silencing; IMP:SGD	mg8|XP_003711681.1;Schizosaccharomyces_pombe|SPBC36.05c;Saccharomyces_cerevisiae|YNL330C;Tuber_melanosporum|GSTUM_00010406001;Neurospora_crassa|NCU00824;Sclerotinia_sclerotiorum|SS1G_05823;SH|scaffold10.t121;ntra|KAF3914092.1;morco1|RPB13680.1;pcon1|CCX17442.1;Aspergillus_niger|An07g07850
cluster985	A4QQE0	GO:0031124; P:mRNA 3'-end processing; IEA:UniProtKB-UniRule	mg8|XP_003719167.1;Schizosaccharomyces_pombe|SPAC22H10.05c;Tuber_melanosporum|GSTUM_00010751001;Neurospora_crassa|NCU06314;SH|scaffold67.t15;ntra|KAF3912257.1;morco1|RPB07659.1;pcon1|CCX07409.1;Aspergillus_niger|An18g04570;Sclerotinia_sclerotiorum|SS1G_08371;Saccharomyces_cerevisiae|YOR250C
cluster986	Q7SGG8	GO:0006482; P:protein demethylation; IBA:GO_Central	mg8|XP_003714633.1;Schizosaccharomyces_pombe|SPBP4H10.17c;Saccharomyces_cerevisiae|YHR075C;Tuber_melanosporum|GSTUM_00008745001;Neurospora_crassa|NCU00954;Sclerotinia_sclerotiorum|SS1G_04430;SH|scaffold24.t5;ntra|KAF3905565.1;morco1|RPB10092.1;pcon1|CCX04638.1;Aspergillus_niger|An01g05310
cluster987	Q9P7W8	GO:0006364; P:rRNA processing; IEA:UniProtKB-KW	mg8|XP_003709290.1;Tuber_melanosporum|GSTUM_00006997001;Neurospora_crassa|NCU03892;Sclerotinia_sclerotiorum|SS1G_02435;SH|scaffold5.t98;ntra|KAF3909378.1;morco1|RPB16886.1;pcon1|CCX07684.1;Aspergillus_niger|An11g02670;Schizosaccharomyces_pombe|SPBC1703.02;Saccharomyces_cerevisiae|YML127W
cluster988	B2RZ78	GO:1990126; P:retrograde transport, endosome to plasma membrane; ISS:UniProtKB	mg8|XP_003709334.1;Saccharomyces_cerevisiae|YHR012W;Tuber_melanosporum|GSTUM_00011762001;Neurospora_crassa|NCU01822;Sclerotinia_sclerotiorum|SS1G_00999;SH|scaffold8.t181;ntra|KAF3905718.1;morco1|RPB14511.1;pcon1|CCX30740.1;Aspergillus_niger|An08g01030;Schizosaccharomyces_pombe|SPAC15E1.06
cluster989	Q6BIE4	GO:0006412; P:translation; IEA:InterPro	mg8|XP_003712288.1;Schizosaccharomyces_pombe|SPAP19A11.05c;Tuber_melanosporum|GSTUM_00011692001;Neurospora_crassa|NCU08861;Sclerotinia_sclerotiorum|SS1G_01868;SH|scaffold36.t83;ntra|KAF3920072.1;morco1|RPB08442.1;pcon1|CCX31055.1;Aspergillus_niger|An09g06140;Saccharomyces_cerevisiae|YNL005C
cluster990	P87235	GO:0006289; P:nucleotide-excision repair; IGI:PomBase	mg8|XP_003714693.1;Schizosaccharomyces_pombe|SPCC4G3.10c;Saccharomyces_cerevisiae|YDR314C;Tuber_melanosporum|GSTUM_00006384001;Neurospora_crassa|NCU06585;Sclerotinia_sclerotiorum|SS1G_14098;SH|scaffold54.t66;ntra|KAF3903312.1;morco1|RPB07455.1;pcon1|CCX05863.1;Aspergillus_niger|An02g03720
cluster992	Q52E49	GO:0008380; P:RNA splicing; IEA:UniProtKB-KW	mg8|XP_003717109.1;Schizosaccharomyces_pombe|SPAPJ698.03c;Saccharomyces_cerevisiae|YML049C;Tuber_melanosporum|GSTUM_00006250001;Neurospora_crassa|NCU00396;Sclerotinia_sclerotiorum|SS1G_06970;SH|scaffold52.t36;ntra|KAF3913147.1;morco1|RPB12055.1;pcon1|CCX32632.1;Aspergillus_niger|An08g09010
cluster993	P87253	GO:0018105; P:peptidyl-serine phosphorylation; IBA:GO_Central	mg8|XP_003719292.1;Schizosaccharomyces_pombe|SPBC12D12.04c;Saccharomyces_cerevisiae|YBL105C;Tuber_melanosporum|GSTUM_00001395001;Neurospora_crassa|NCU06544;Sclerotinia_sclerotiorum|SS1G_14026;SH|scaffold67.t20;ntra|KAF3907748.1;morco1|RPB07804.1;pcon1|CCX12319.1;Aspergillus_niger|An18g02400
cluster994	P06242	GO:0006366; P:transcription by RNA polymerase II; IDA:SGD	mg8|XP_003711393.1;Schizosaccharomyces_pombe|SPBC19F8.07;Saccharomyces_cerevisiae|YDL108W;Tuber_melanosporum|GSTUM_00011210001;Neurospora_crassa|NCU03659;Sclerotinia_sclerotiorum|SS1G_06051;SH|scaffold2.t210;ntra|KAF3915867.1;morco1|RPB14776.1;pcon1|CCX29591.1;Aspergillus_niger|An13g00070
cluster996	Q9Y7T1	GO:0031929; P:TOR signaling; ISO:PomBase	mg8|XP_003714514.1;Schizosaccharomyces_pombe|SPCC63.05;Tuber_melanosporum|GSTUM_00011357001;Neurospora_crassa|NCU08268;Sclerotinia_sclerotiorum|SS1G_13748;SH|scaffold8.t159;ntra|KAF3909429.1;morco1|RPB14535.1;pcon1|CCX29730.1;Aspergillus_niger|An18g02960;Saccharomyces_cerevisiae|YMR028W
cluster997	O13971	GO:0042274; P:ribosomal small subunit biogenesis; ISO:PomBase	mg8|XP_003716342.1;Schizosaccharomyces_pombe|SPAC24C9.11;Saccharomyces_cerevisiae|YLR336C;Tuber_melanosporum|GSTUM_00007757001;Neurospora_crassa|NCU02406;Sclerotinia_sclerotiorum|SS1G_11007;SH|scaffold18.t166;ntra|KAF3926482.1;morco1|RPB12932.1;pcon1|CCX13151.1;Aspergillus_niger|An07g05790
cluster998	Q03529	GO:0006673; P:inositol phosphoceramide metabolic process; IMP:SGD	mg8|XP_003719946.1;Schizosaccharomyces_pombe|SPAC19G12.08;Saccharomyces_cerevisiae|YMR272C;Tuber_melanosporum|GSTUM_00001264001;Neurospora_crassa|NCU03492;Sclerotinia_sclerotiorum|SS1G_00445;SH|scaffold3.t9;ntra|KAF3928395.1;morco1|RPB09692.1;pcon1|CCX04388.1;Aspergillus_niger|An01g14200
cluster999	P48529	GO:0004722; F:protein serine/threonine phosphatase activity; IDA:TAIR	mg8|XP_003714501.1;Schizosaccharomyces_pombe|SPBC26H8.05c;Saccharomyces_cerevisiae|YDR075W;Tuber_melanosporum|GSTUM_00011301001;Neurospora_crassa|NCU08301;Sclerotinia_sclerotiorum|SS1G_08420;SH|scaffold1.t300;morco1|RPB16238.1;pcon1|CCX08403.1;Aspergillus_niger|An18g02350;ntra|KAF3904119.1
cluster1000	P49731	GO:0006279; P:premeiotic DNA replication; IC:PomBase	mg8|XP_003719701.1;Schizosaccharomyces_pombe|SPBC211.04c;Saccharomyces_cerevisiae|YGL201C;Tuber_melanosporum|GSTUM_00010054001;Neurospora_crassa|NCU05194;Sclerotinia_sclerotiorum|SS1G_13854;SH|scaffold1.t316;ntra|KAF3929234.1;morco1|RPB10228.1;pcon1|CCX04507.1;Aspergillus_niger|An14g03710
cluster1001	P22579	GO:0061587; P:transfer RNA gene-mediated silencing; IMP:SGD	mg8|XP_003716276.1;Schizosaccharomyces_pombe|SPBC12C2.10c;Saccharomyces_cerevisiae|YOL004W;Tuber_melanosporum|GSTUM_00008435001;Neurospora_crassa|NCU02578;Sclerotinia_sclerotiorum|SS1G_06217;SH|scaffold37.t52;ntra|KAF3926462.1;morco1|RPB14291.1;pcon1|CCX31386.1;Aspergillus_niger|An16g07120
cluster1004	O94242	GO:0070146; P:mitochondrial aspartyl-tRNA aminoacylation; ISS:PomBase	mg8|XP_003716295.1;Schizosaccharomyces_pombe|SPCC736.06;Saccharomyces_cerevisiae|YPL104W;Tuber_melanosporum|GSTUM_00008559001;Neurospora_crassa|NCU02585;Sclerotinia_sclerotiorum|SS1G_04715;SH|scaffold10.t195;ntra|KAF3909436.1;morco1|RPB13848.1;pcon1|CCX12553.1;Aspergillus_niger|An04g03110
cluster1005	O74927	GO:0035999; P:tetrahydrofolate interconversion; IBA:GO_Central	mg8|XP_003715143.1;Schizosaccharomyces_pombe|SPAC343.10;Saccharomyces_cerevisiae|YPL023C;Tuber_melanosporum|GSTUM_00003351001;Neurospora_crassa|NCU09545;Sclerotinia_sclerotiorum|SS1G_02009;SH|scaffold18.t151;ntra|KAF3912802.1;morco1|RPB12950.1;pcon1|CCX31047.1;Aspergillus_niger|An09g05860
cluster1006	Q10179	GO:0032543; P:mitochondrial translation; NAS:PomBase	mg8|XP_003717264.1;Schizosaccharomyces_pombe|SPAC3F10.03;Saccharomyces_cerevisiae|YBR121C;Tuber_melanosporum|GSTUM_00003052001;Neurospora_crassa|NCU00405;Sclerotinia_sclerotiorum|SS1G_00638;SH|scaffold9.t78;ntra|KAF3929721.1;morco1|RPB12232.1;pcon1|CCX07999.1;Aspergillus_niger|An12g02240
cluster1008	Q5B041	GO:0042026; P:protein refolding; IEA:InterPro	mg8|XP_003716826.1;Schizosaccharomyces_pombe|SPAC12G12.04;Saccharomyces_cerevisiae|YLR259C;Tuber_melanosporum|GSTUM_00009341001;Neurospora_crassa|NCU01589;Sclerotinia_sclerotiorum|SS1G_02087;SH|scaffold16.t120;ntra|KAF3915949.1;morco1|RPB15664.1;pcon1|CCX32618.1;Aspergillus_niger|An12g04940
cluster1010	P16929	GO:0019427; P:acetyl-CoA biosynthetic process from acetate; IEA:InterPro	mg8|XP_003716783.1;Schizosaccharomyces_pombe|SPCC191.02c;Saccharomyces_cerevisiae|YLR153C;Tuber_melanosporum|GSTUM_00002338001;Neurospora_crassa|NCU06836;Sclerotinia_sclerotiorum|SS1G_05351;SH|scaffold3.t154;ntra|KAF3905868.1;morco1|RPB13560.1;pcon1|CCX32090.1;Aspergillus_niger|An04g05620
cluster1014	P31413	GO:0015991; P:ATP hydrolysis coupled proton transport; IEA:InterPro	mg8|XP_003709260.1;Schizosaccharomyces_pombe|SPAC1B3.14;Saccharomyces_cerevisiae|YEL027W;Tuber_melanosporum|GSTUM_00010438001;Neurospora_crassa|NCU01332;Sclerotinia_sclerotiorum|SS1G_10240;SH|scaffold10.t152;ntra|KAF3928701.1;morco1|RPB11116.1;pcon1|CCX04966.1;Aspergillus_niger|An02g08020
cluster1015	O14336	GO:0023052; P:signaling; NAS:PomBase	mg8|XP_003710226.1;Schizosaccharomyces_pombe|SPBC1D7.03;Tuber_melanosporum|GSTUM_00003449001;Neurospora_crassa|NCU07293;Sclerotinia_sclerotiorum|SS1G_01121;SH|scaffold11.t40.3;ntra|KAF3913490.1;morco1|RPB13897.1;pcon1|CCX34685.1;Aspergillus_niger|An16g03790;Saccharomyces_cerevisiae|YGL215W
cluster1016	Q9UT30	GO:0015031; P:protein transport; IEA:UniProtKB-KW	mg8|XP_003721338.1;Neurospora_crassa|NCU09204;pcon1|CCX08306.1;Schizosaccharomyces_pombe|SPAC8F11.06;Saccharomyces_cerevisiae|YGL247W;Tuber_melanosporum|GSTUM_00001156001;Sclerotinia_sclerotiorum|SS1G_03278;SH|scaffold24.t58;ntra|KAF3927541.1;morco1|RPB10141.1;Aspergillus_niger|An14g02190
cluster1018	O67085	GO:0009094; P:L-phenylalanine biosynthetic process; IBA:GO_Central	mg8|XP_003717327.1;Tuber_melanosporum|GSTUM_00002416001;Neurospora_crassa|NCU00409;Sclerotinia_sclerotiorum|SS1G_00612;SH|scaffold5.t254;ntra|KAF3925018.1;morco1|RPB17068.1;Aspergillus_niger|An17g02200;Schizosaccharomyces_pombe|SPBC30D10.16;pcon1|CCX07094.1;Saccharomyces_cerevisiae|YNL316C
cluster1019	O74740	GO:0006378; P:mRNA polyadenylation; ISO:PomBase	mg8|XP_003716967.1;Schizosaccharomyces_pombe|SPBC1709.15c;Saccharomyces_cerevisiae|YLR115W;Tuber_melanosporum|GSTUM_00011559001;Neurospora_crassa|NCU06869;Sclerotinia_sclerotiorum|SS1G_11148;SH|scaffold1.t143;ntra|KAF3903674.1;morco1|RPB16419.1;pcon1|CCX08184.1;Aspergillus_niger|An16g03340
cluster1020	O42621	GO:0000105; P:histidine biosynthetic process; IEA:UniProtKB-UniPathway	mg8|XP_003711441.1;Schizosaccharomyces_pombe|SPBC21H7.07c;Saccharomyces_cerevisiae|YOR202W;Tuber_melanosporum|GSTUM_00006151001;Neurospora_crassa|NCU01300;Sclerotinia_sclerotiorum|SS1G_00435;SH|scaffold38.t45;ntra|KAF3925086.1;morco1|RPB16044.1;pcon1|CCX34194.1;Aspergillus_niger|An15g00610
cluster1021	Q92413	GO:0055129; P:L-proline biosynthetic process; IEA:UniProtKB-UniPathway	mg8|XP_003717179.1;Schizosaccharomyces_pombe|SPBC21C3.08c;Saccharomyces_cerevisiae|YLR438W;Tuber_melanosporum|GSTUM_00009859001;Neurospora_crassa|NCU00194;Sclerotinia_sclerotiorum|SS1G_11230;SH|scaffold18.t162;ntra|KAF3927049.1;morco1|RPB12936.1;pcon1|CCX32834.1;Aspergillus_niger|An04g04130
cluster1022	A4RM69	GO:0001732; P:formation of cytoplasmic translation initiation complex; IEA:UniProtKB-UniRule	mg8|XP_003713822.1;Schizosaccharomyces_pombe|SPBC17D11.05;Saccharomyces_cerevisiae|YBR079C;Tuber_melanosporum|GSTUM_00012096001;Neurospora_crassa|NCU00040;Sclerotinia_sclerotiorum|SS1G_12568;SH|scaffold1.t228;ntra|KAF3911841.1;morco1|RPB16321.1;pcon1|CCX32509.1;Aspergillus_niger|An01g04430
cluster1023	Q8R5L3	GO:0016192; P:vesicle-mediated transport; IBA:GO_Central	mg8|XP_003717885.1;Schizosaccharomyces_pombe|SPAC23H4.14;Saccharomyces_cerevisiae|YDL077C;Tuber_melanosporum|GSTUM_00007760001;Neurospora_crassa|NCU01539;Sclerotinia_sclerotiorum|SS1G_08189;SH|scaffold7.t151;ntra|KAF3925713.1;morco1|RPB17629.1;pcon1|CCX13083.1;Aspergillus_niger|An07g02110
cluster1024	Q9UUF7	GO:0006886; P:intracellular protein transport; IC:PomBase	mg8|XP_003709582.1;Schizosaccharomyces_pombe|SPBC146.14c;Saccharomyces_cerevisiae|YDR238C;Tuber_melanosporum|GSTUM_00011208001;Neurospora_crassa|NCU04404;Sclerotinia_sclerotiorum|SS1G_01553;SH|scaffold21.t161;ntra|KAF3904337.1;morco1|RPB10610.1;pcon1|CCX06881.1;Aspergillus_niger|An08g03270
cluster1025	Q9USY2	GO:0000244; P:spliceosomal tri-snRNP complex assembly; ISO:PomBase	mg8|XP_003710812.1;Schizosaccharomyces_pombe|SPBC1861.04c;Tuber_melanosporum|GSTUM_00011843001;Neurospora_crassa|NCU09048;Sclerotinia_sclerotiorum|SS1G_04976;SH|scaffold51.t47;ntra|KAF3929465.1;morco1|RPB13337.1;pcon1|CCX32818.1;Aspergillus_niger|An07g05350;Saccharomyces_cerevisiae|YMR268C
cluster1026	O43036	GO:0006361; P:transcription initiation from RNA polymerase I promoter; IMP:PomBase	mg8|XP_003715905.1;Neurospora_crassa|NCU07166;Sclerotinia_sclerotiorum|SS1G_00934;ntra|KAF3907680.1;Schizosaccharomyces_pombe|SPBC3B9.07c;Saccharomyces_cerevisiae|YOR340C;Tuber_melanosporum|GSTUM_00009812001;SH|scaffold7.t143;morco1|RPB17618.1;Aspergillus_niger|An12g00590;pcon1|CCX34070.1
cluster1027	Q12523	GO:0005634; C:nucleus; IBA:GO_Central	mg8|XP_003715017.1;Schizosaccharomyces_pombe|SPBC17D11.08;Saccharomyces_cerevisiae|YPL247C;Tuber_melanosporum|GSTUM_00008950001;Neurospora_crassa|NCU06039;Sclerotinia_sclerotiorum|SS1G_04572;SH|scaffold10.t70;ntra|KAF3922621.1;morco1|RPB13743.1;pcon1|CCX30280.1;Aspergillus_niger|An04g03320
cluster1028	Q5ZL00	GO:0034975; P:protein folding in endoplasmic reticulum; IBA:GO_Central	mg8|XP_003720869.1;Schizosaccharomyces_pombe|SPAC25H1.07;Tuber_melanosporum|GSTUM_00009578001;Neurospora_crassa|NCU00614;Sclerotinia_sclerotiorum|SS1G_03221;SH|scaffold19.t53;ntra|KAF3928226.1;morco1|RPB11188.1;pcon1|CCX06285.1;Aspergillus_niger|An07g03740;Saccharomyces_cerevisiae|YCL045C
cluster1029	A4QQ05	GO:0009231; P:riboflavin biosynthetic process; IEA:InterPro	mg8|XP_003717043.1;Schizosaccharomyces_pombe|SPCC18.16c;Saccharomyces_cerevisiae|YDR236C;Tuber_melanosporum|GSTUM_00003899001;Neurospora_crassa|NCU03970;Sclerotinia_sclerotiorum|SS1G_02295;SH|scaffold1.t446;ntra|KAF3924495.1;morco1|RPB06834.1;pcon1|CCX33262.1;Aspergillus_niger|An02g14530
cluster1030	Q10153	GO:0006661; P:phosphatidylinositol biosynthetic process; ISO:PomBase	mg8|XP_003715692.1;Schizosaccharomyces_pombe|SPAC1D4.08;Saccharomyces_cerevisiae|YPR113W;Tuber_melanosporum|GSTUM_00010381001;Neurospora_crassa|NCU09192;Sclerotinia_sclerotiorum|SS1G_05963;ntra|KAF3913158.1;morco1|RPB13696.1;pcon1|CCX04945.1;Aspergillus_niger|An01g14140;SH|scaffold10.t109
cluster1031	P38708	GO:0006433; P:prolyl-tRNA aminoacylation; IDA:SGD	mg8|XP_003719394.1;Schizosaccharomyces_pombe|SPBC19C7.06;Saccharomyces_cerevisiae|YHR020W;Tuber_melanosporum|GSTUM_00009790001;Neurospora_crassa|NCU04449;Sclerotinia_sclerotiorum|SS1G_08648;SH|scaffold4.t89;ntra|KAF3907662.1;morco1|RPB17257.1;pcon1|CCX06880.1;Aspergillus_niger|An15g06360
cluster1032	Q4IPA4	GO:0006397; P:mRNA processing; IEA:UniProtKB-KW	mg8|XP_003718334.1;Schizosaccharomyces_pombe|SPAC227.08c;Saccharomyces_cerevisiae|YPR107C;Tuber_melanosporum|GSTUM_00004539001;Neurospora_crassa|NCU08353;Sclerotinia_sclerotiorum|SS1G_05895;SH|scaffold40.t54;morco1|RPB08627.1;pcon1|CCX05453.1;Aspergillus_niger|An01g05350;ntra|KAF3911271.1
cluster1033	P0CT16	GO:0006998; P:nuclear envelope organization; IEA:EnsemblFungi	mg8|XP_003717215.1;Schizosaccharomyces_pombe|SPBC31F10.06c;Saccharomyces_cerevisiae|YPL218W;Tuber_melanosporum|GSTUM_00012085001;Neurospora_crassa|NCU11181;Sclerotinia_sclerotiorum|SS1G_07320;SH|scaffold1.t234;ntra|KAF3910004.1;morco1|RPB16312.1;pcon1|CCX32549.1;Aspergillus_niger|An01g04040
cluster1035	Q10295	GO:0033621; P:nuclear-transcribed mRNA catabolic process, meiosis-specific transcripts; IMP:PomBase	mg8|XP_003717272.1;Schizosaccharomyces_pombe|SPBC646.04;Saccharomyces_cerevisiae|YKR002W;Tuber_melanosporum|GSTUM_00005373001;Neurospora_crassa|NCU08983;Sclerotinia_sclerotiorum|SS1G_12538;SH|scaffold3.t64.3;ntra|KAF3925410.1;morco1|RPB09753.1;pcon1|CCX04395.1;Aspergillus_niger|An01g13560
cluster1036	P32629	GO:0006487; P:protein N-linked glycosylation; IDA:SGD	mg8|XP_003715272.1;Schizosaccharomyces_pombe|SPBC1734.04;Saccharomyces_cerevisiae|YEL036C;Tuber_melanosporum|GSTUM_00010033001;Neurospora_crassa|NCU08024;Sclerotinia_sclerotiorum|SS1G_08480;SH|scaffold1.t19;ntra|KAF3926576.1;morco1|RPB10583.1;pcon1|CCX07358.1;Aspergillus_niger|An15g06230
cluster1037	P0CT09	GO:0006897; P:endocytosis; IEA:UniProtKB-KW	mg8|XP_003712062.1;Schizosaccharomyces_pombe|SPBC11G11.02c;Saccharomyces_cerevisiae|YNL084C;Tuber_melanosporum|GSTUM_00011204001;Neurospora_crassa|NCU06347;Sclerotinia_sclerotiorum|SS1G_01315;SH|scaffold21.t157;ntra|KAF3918701.1;morco1|RPB10616.1;pcon1|CCX05148.1;Aspergillus_niger|An08g05910
cluster1038	A4R8F9	GO:0016740; F:transferase activity; IEA:UniProtKB-KW	mg8|XP_003717075.1;Schizosaccharomyces_pombe|SPAC21E11.07;Tuber_melanosporum|GSTUM_00009167001;Neurospora_crassa|NCU06424;Sclerotinia_sclerotiorum|SS1G_03493;SH|scaffold7.t58;ntra|KAF3928929.1;morco1|RPB17517.1;pcon1|CCX12073.1;Aspergillus_niger|An14g06790;Saccharomyces_cerevisiae|YJR122W
cluster1039	B8NT06	GO:0018293; P:protein-FAD linkage; ISS:UniProtKB	mg8|XP_003715216.1;Schizosaccharomyces_pombe|SPAC12B10.06c;Saccharomyces_cerevisiae|YOL071W;Tuber_melanosporum|GSTUM_00003680001;Neurospora_crassa|NCU01343;Sclerotinia_sclerotiorum|SS1G_10144;SH|scaffold64.t19;ntra|KAF3922490.1;morco1|RPB13446.1;pcon1|CCX11689.1;Aspergillus_niger|An01g08860
cluster1040	P22600	GO:0046501; P:protoporphyrinogen IX metabolic process; IEA:Ensembl	mg8|XP_003714486.1;Schizosaccharomyces_pombe|SPCC320.09;Saccharomyces_cerevisiae|YOR176W;Tuber_melanosporum|GSTUM_00004862001;Neurospora_crassa|NCU08291;Sclerotinia_sclerotiorum|SS1G_02716;SH|scaffold41.t97;ntra|KAF3903612.1;morco1|RPB10421.1;pcon1|CCX16632.1;Aspergillus_niger|An15g02690
cluster1041	P83876	GO:0000245; P:spliceosomal complex assembly; TAS:UniProtKB	mg8|XP_003715304.1;Schizosaccharomyces_pombe|SPCC16A11.05c;Saccharomyces_cerevisiae|YPR082C;Tuber_melanosporum|GSTUM_00005264001;Neurospora_crassa|NCU08395;Sclerotinia_sclerotiorum|SS1G_08209;SH|scaffold34.t71;ntra|KAF3926638.1;morco1|RPB08155.1;pcon1|CCX32529.1;Aspergillus_niger|An02g08090
cluster1042	Q9UTQ8	GO:0000027; P:ribosomal large subunit assembly; ISO:PomBase	mg8|XP_003718531.1;Schizosaccharomyces_pombe|SPAC1071.05;Saccharomyces_cerevisiae|YIL110W;Tuber_melanosporum|GSTUM_00009641001;Neurospora_crassa|NCU00956;SH|scaffold7.t240;ntra|KAF3928136.1;morco1|RPB17734.1;pcon1|CCX32912.1;Aspergillus_niger|An16g08730;Sclerotinia_sclerotiorum|SS1G_01694
cluster1043	Q2HFZ9	GO:0006397; P:mRNA processing; IEA:UniProtKB-KW	mg8|XP_003716177.1;Schizosaccharomyces_pombe|SPAC3G9.04;Saccharomyces_cerevisiae|YNL222W;Tuber_melanosporum|GSTUM_00007173001;Neurospora_crassa|NCU03114;Sclerotinia_sclerotiorum|SS1G_06015;SH|scaffold30.t57;ntra|KAF3921607.1;morco1|RPB16684.1;pcon1|CCX31122.1;Aspergillus_niger|An07g08370
cluster1044	P55250	GO:0006099; P:tricarboxylic acid cycle; IEA:UniProtKB-UniPathway	mg8|XP_003720956.1;Schizosaccharomyces_pombe|SPCC18.18c;Saccharomyces_cerevisiae|YPL262W;Tuber_melanosporum|GSTUM_00007742001;Neurospora_crassa|NCU10008;Sclerotinia_sclerotiorum|SS1G_05243;SH|scaffold31.t25;ntra|KAF3905199.1;morco1|RPB09269.1;pcon1|CCX05451.1;Aspergillus_niger|An12g07850
cluster1045	Q6FL81	GO:0006098; P:pentose-phosphate shunt; IEA:UniProtKB-UniPathway	mg8|XP_003718520.1;Schizosaccharomyces_pombe|SPAC31G5.05c;Saccharomyces_cerevisiae|YJL121C;Tuber_melanosporum|GSTUM_00005438001;Neurospora_crassa|NCU00519;Sclerotinia_sclerotiorum|SS1G_01844;SH|scaffold51.t32;ntra|KAF3911865.1;morco1|RPB13341.1;pcon1|CCX11526.1;Aspergillus_niger|An09g03450
cluster1046	A4R227	GO:0006351; P:transcription, DNA-templated; IEA:InterPro	mg8|XP_003709493.1;Schizosaccharomyces_pombe|SPAC29B12.01;Saccharomyces_cerevisiae|YGL150C;Tuber_melanosporum|GSTUM_00006436001;Neurospora_crassa|NCU08919;Sclerotinia_sclerotiorum|SS1G_07509;SH|scaffold20.t26;ntra|KAF3901861.1;morco1|RPB07590.1;pcon1|CCX12028.1;Aspergillus_niger|An17g01490
cluster1047	Q7S745	GO:0002949; P:tRNA threonylcarbamoyladenosine modification; IEA:UniProtKB-UniRule	mg8|XP_003709670.1;Schizosaccharomyces_pombe|SPBC16D10.03;Saccharomyces_cerevisiae|YKR038C;Tuber_melanosporum|GSTUM_00005175001;Neurospora_crassa|NCU03836;Sclerotinia_sclerotiorum|SS1G_00211;SH|scaffold38.t55;ntra|KAF3925033.1;morco1|RPB16055.1;pcon1|CCX32887.1;Aspergillus_niger|An15g00900
cluster1048	Q09738	GO:0006511; P:ubiquitin-dependent protein catabolic process; IEA:InterPro	mg8|XP_003716392.1;Schizosaccharomyces_pombe|SPAC13A11.04c;Saccharomyces_cerevisiae|YMR223W;Tuber_melanosporum|GSTUM_00007445001;Neurospora_crassa|NCU02375;Sclerotinia_sclerotiorum|SS1G_11054;SH|scaffold6.t72;morco1|RPB15188.1;pcon1|CCX16461.1;ntra|KAF3926500.1;Aspergillus_niger|An06g01920
cluster1049	Q8J0Q0	GO:0006486; P:protein glycosylation; IEA:UniProtKB-UniPathway	mg8|XP_003713459.1;Schizosaccharomyces_pombe|SPAC2E1P5.01c;Saccharomyces_cerevisiae|YJR131W;Tuber_melanosporum|GSTUM_00001932001;Neurospora_crassa|NCU02778;Sclerotinia_sclerotiorum|SS1G_04513;SH|scaffold19.t8;ntra|KAF3911147.1;morco1|RPB11143.1;pcon1|CCX11743.1;Aspergillus_niger|An18g06220
cluster1050	Q9UT42	GO:0023052; P:signaling; NAS:PomBase	mg8|XP_003715349.1;Schizosaccharomyces_pombe|SPAC343.19;Saccharomyces_cerevisiae|YJL100W;Tuber_melanosporum|GSTUM_00002170001;Neurospora_crassa|NCU04355;Sclerotinia_sclerotiorum|SS1G_01338;SH|scaffold21.t83;ntra|KAF3908227.1;morco1|RPB11756.1;pcon1|CCX14996.1;Aspergillus_niger|An02g02230
cluster1053	A4RM19	GO:0000723; P:telomere maintenance; ISS:PAMGO_MGG	mg8|XP_003713875.1;Schizosaccharomyces_pombe|SPBC27B12.01c;Saccharomyces_cerevisiae|YLL006W;Tuber_melanosporum|GSTUM_00005145001;Neurospora_crassa|NCU06193;Sclerotinia_sclerotiorum|SS1G_00431;SH|scaffold38.t114;ntra|KAF3925000.1;morco1|RPB16120.1;pcon1|CCX07209.1;Aspergillus_niger|An15g00980
cluster1054	Q755T8	GO:0006364; P:rRNA processing; IBA:GO_Central	mg8|XP_003717972.1;Schizosaccharomyces_pombe|SPAC19A8.07c;Saccharomyces_cerevisiae|YNL075W;Tuber_melanosporum|GSTUM_00010628001;Neurospora_crassa|NCU04243;Sclerotinia_sclerotiorum|SS1G_00972;SH|scaffold53.t14;ntra|KAF3912904.1;morco1|RPB09051.1;pcon1|CCX08028.1;Aspergillus_niger|An08g06060
cluster1057	O13801	GO:0003723; F:RNA binding; NAS:PomBase	mg8|XP_003715562.1;Schizosaccharomyces_pombe|SPAC17H9.04c;Saccharomyces_cerevisiae|YDL167C;Tuber_melanosporum|GSTUM_00003821001;Neurospora_crassa|NCU06684;Sclerotinia_sclerotiorum|SS1G_01772;SH|scaffold27.t74;ntra|KAF3920248.1;morco1|RPB12533.1;pcon1|CCX12872.1;Aspergillus_niger|An02g10780
cluster1059	P25043	GO:0043161; P:proteasome-mediated ubiquitin-dependent protein catabolic process; IDA:SGD	mg8|XP_003713580.1;Schizosaccharomyces_pombe|SPAC23D3.07;Saccharomyces_cerevisiae|YOR157C;Tuber_melanosporum|GSTUM_00008002001;Neurospora_crassa|NCU08605;Sclerotinia_sclerotiorum|SS1G_14257;SH|scaffold11.t117;ntra|KAF3907488.1;morco1|RPB13986.1;pcon1|CCX13245.1;Aspergillus_niger|An11g04620
cluster1060	O74962	GO:0015937; P:coenzyme A biosynthetic process; ISS:PomBase	mg8|XP_003721002.1;Schizosaccharomyces_pombe|SPBC4B4.01c;Saccharomyces_cerevisiae|YDR531W;Tuber_melanosporum|GSTUM_00000504001;Neurospora_crassa|NCU03154;Sclerotinia_sclerotiorum|SS1G_02578;SH|scaffold42.t105;ntra|KAF3917285.1;morco1|RPB09458.1;pcon1|CCX32422.1;Aspergillus_niger|An02g13550
cluster1061	Q2UFN0	GO:0006177; P:GMP biosynthetic process; IEA:UniProtKB-UniPathway	mg8|XP_003718041.1;Schizosaccharomyces_pombe|SPAP7G5.02c;Saccharomyces_cerevisiae|YMR217W;Tuber_melanosporum|GSTUM_00008613001;Neurospora_crassa|NCU02325;Sclerotinia_sclerotiorum|SS1G_03630;SH|scaffold3.t114.1;ntra|KAF3912377.1;morco1|RPB13513.1;pcon1|CCX32806.1;Aspergillus_niger|An02g14520
cluster1062	P42941	GO:0006564; P:L-serine biosynthetic process; IMP:SGD	mg8|XP_003716226.1;Schizosaccharomyces_pombe|SPBC3H7.07c;Saccharomyces_cerevisiae|YGR208W;Tuber_melanosporum|GSTUM_00004781001;Neurospora_crassa|NCU02004;Sclerotinia_sclerotiorum|SS1G_04321;SH|scaffold42.t63;ntra|KAF3917261.1;morco1|RPB08713.1;pcon1|CCX15512.1;Aspergillus_niger|An11g09770
cluster1063	P87141	GO:0031929; P:TOR signaling; IBA:GO_Central	mg8|XP_003720858.1;Schizosaccharomyces_pombe|SPAC57A7.11;Saccharomyces_cerevisiae|YHR186C;Tuber_melanosporum|GSTUM_00002741001;Neurospora_crassa|NCU00621;Sclerotinia_sclerotiorum|SS1G_09434;SH|scaffold24.t57;ntra|KAF3915731.1;morco1|RPB10140.1;pcon1|CCX31269.1;Aspergillus_niger|An07g06130
cluster1064	Q10074	GO:0030435; P:sporulation resulting in formation of a cellular spore; IEA:UniProtKB-KW	mg8|XP_003709258.1;Schizosaccharomyces_pombe|SPAC3H1.09c;Saccharomyces_cerevisiae|YKL146W;Tuber_melanosporum|GSTUM_00003044001;Neurospora_crassa|NCU03783;Sclerotinia_sclerotiorum|SS1G_06110;SH|scaffold74.t15;ntra|KAF3927117.1;morco1|RPB09368.1;pcon1|CCX10174.1;Aspergillus_niger|An04g02150
cluster1067	P40235	GO:0023052; P:signaling; NAS:PomBase	mg8|XP_003720909.1;Schizosaccharomyces_pombe|SPBC3H7.15;Saccharomyces_cerevisiae|YPL204W;Tuber_melanosporum|GSTUM_00002552001;Neurospora_crassa|NCU00685;Sclerotinia_sclerotiorum|SS1G_09429;SH|scaffold42.t16;ntra|KAF3901760.1;morco1|RPB08762.1;pcon1|CCX09993.1;Aspergillus_niger|An07g06080
cluster1068	P34226	GO:0034221; P:fungal-type cell wall chitin biosynthetic process; IMP:SGD	mg8|XP_003710075.1;Saccharomyces_cerevisiae|YBL061C;Tuber_melanosporum|GSTUM_00008456001;Neurospora_crassa|NCU09322;Sclerotinia_sclerotiorum|SS1G_04261;SH|scaffold37.t57;ntra|KAF3905560.1;morco1|RPB14287.1;pcon1|CCX30381.1;Aspergillus_niger|An12g05030;Schizosaccharomyces_pombe|SPCC417.05c
cluster1069	P0CT46	GO:0006364; P:rRNA processing; IEA:UniProtKB-KW	mg8|XP_003715270.1;Schizosaccharomyces_pombe|SPBC211.08c;Saccharomyces_cerevisiae|YGR158C;Tuber_melanosporum|GSTUM_00002721001;Neurospora_crassa|NCU08026;Sclerotinia_sclerotiorum|SS1G_08471;SH|scaffold23.t68;ntra|KAF3904118.1;morco1|RPB12838.1;pcon1|CCX08360.1;Aspergillus_niger|An15g06320
cluster1070	P29458	GO:0048478; P:replication fork protection; IMP:PomBase	mg8|XP_003709942.1;Schizosaccharomyces_pombe|SPCC16A11.17;Saccharomyces_cerevisiae|YPR019W;Tuber_melanosporum|GSTUM_00006910001;Neurospora_crassa|NCU02539;Sclerotinia_sclerotiorum|SS1G_01278;SH|scaffold21.t2;ntra|KAF3911619.1;morco1|RPB11845.1;pcon1|CCX10580.1;Aspergillus_niger|An12g04720
cluster1072	Q92203	GO:0019379; P:sulfate assimilation, phosphoadenylyl sulfate reduction by phosphoadenylyl-sulfate reductase (thioredoxin); IEA:EnsemblFungi	mg8|XP_003717233.1;Schizosaccharomyces_pombe|SPAC1782.11;Saccharomyces_cerevisiae|YKL001C;Tuber_melanosporum|GSTUM_00003745001;Neurospora_crassa|NCU09896;Sclerotinia_sclerotiorum|SS1G_14388;SH|scaffold63.t10.1;ntra|KAF3925060.1;morco1|RPB10799.1;pcon1|CCX30090.1;Aspergillus_niger|An08g02990
cluster1073	Q870W1	GO:0019878; P:lysine biosynthetic process via aminoadipic acid; IEA:UniProtKB-UniPathway	mg8|XP_003712319.1;Schizosaccharomyces_pombe|SPAC343.16;Saccharomyces_cerevisiae|YDR234W;Tuber_melanosporum|GSTUM_00011608001;Neurospora_crassa|NCU08898;Sclerotinia_sclerotiorum|SS1G_01026;SH|scaffold60.t14;ntra|KAF3926440.1;morco1|RPB08316.1;pcon1|CCX13019.1;Aspergillus_niger|An15g00350
cluster1074	O74903	GO:0005509; F:calcium ion binding; ISM:PomBase	mg8|XP_003719922.1;Schizosaccharomyces_pombe|SPCC613.03;Tuber_melanosporum|GSTUM_00010909001;Neurospora_crassa|NCU03423;Sclerotinia_sclerotiorum|SS1G_02486;SH|scaffold22.t94;ntra|KAF3912407.1;morco1|RPB09150.1;pcon1|CCX33025.1;Aspergillus_niger|An18g03100;Saccharomyces_cerevisiae|YLR250W
cluster1075	Q9US06	GO:0006368; P:transcription elongation from RNA polymerase II promoter; ISO:PomBase	mg8|XP_003717316.1;Schizosaccharomyces_pombe|SPAC664.03;Saccharomyces_cerevisiae|YBR279W;Tuber_melanosporum|GSTUM_00002781001;Neurospora_crassa|NCU06446;Sclerotinia_sclerotiorum|SS1G_00234;SH|scaffold60.t35;ntra|KAF3909623.1;morco1|RPB08291.1;pcon1|CCX07833.1;Aspergillus_niger|An02g02900
cluster1078	O94271	GO:0006366; P:transcription by RNA polymerase II; ISS:PomBase	mg8|XP_003717961.1;Schizosaccharomyces_pombe|SPBP8B7.23;Tuber_melanosporum|GSTUM_00009433001;Neurospora_crassa|NCU11263;Sclerotinia_sclerotiorum|SS1G_04856;SH|scaffold16.t76;ntra|KAF3924456.1;morco1|RPB15615.1;pcon1|CCX06465.1;Aspergillus_niger|An07g09700;Saccharomyces_cerevisiae|YLR427W
cluster1079	O14234	GO:0034765; P:regulation of ion transmembrane transport; IEA:UniProtKB-KW	mg8|XP_003710534.1;Schizosaccharomyces_pombe|SPAC6F6.01;Saccharomyces_cerevisiae|YGR217W;Tuber_melanosporum|GSTUM_00000580001;Neurospora_crassa|NCU02762;Sclerotinia_sclerotiorum|SS1G_01169;SH|scaffold62.t44;ntra|KAF3904350.1;morco1|RPB10860.1;pcon1|CCX34137.1;Aspergillus_niger|An08g03400
cluster1080	Q70M86	GO:0000909; P:sporocarp development involved in sexual reproduction; IMP:UniProtKB	mg8|XP_003712099.1;Schizosaccharomyces_pombe|SPBC1773.01;Saccharomyces_cerevisiae|YMR029C;Tuber_melanosporum|GSTUM_00009359001;Neurospora_crassa|NCU08741;Sclerotinia_sclerotiorum|SS1G_02036;SH|scaffold16.t129;ntra|KAF3911991.1;morco1|RPB15672.1;pcon1|CCX32581.1;Aspergillus_niger|An16g01520
cluster1081	Q9URX7	GO:0006355; P:regulation of transcription, DNA-templated; IBA:GO_Central	mg8|XP_003713607.1;Schizosaccharomyces_pombe|SPAC890.07c;Saccharomyces_cerevisiae|YBR034C;Tuber_melanosporum|GSTUM_00002492001;Neurospora_crassa|NCU07459;Sclerotinia_sclerotiorum|SS1G_01580;SH|scaffold26.t80;ntra|KAF3915873.1;morco1|RPB08032.1;pcon1|CCX16269.1;Aspergillus_niger|An18g05190
cluster1082	O60070	GO:0006351; P:transcription, DNA-templated; IBA:GO_Central	mg8|XP_003714376.1;Schizosaccharomyces_pombe|SPBC13G1.08c;Tuber_melanosporum|GSTUM_00007948001;Neurospora_crassa|NCU06993;Sclerotinia_sclerotiorum|SS1G_04332;SH|scaffold61.t44;ntra|KAF3927576.1;morco1|RPB17130.1;pcon1|CCX31894.1;Aspergillus_niger|An01g00140;Saccharomyces_cerevisiae|YLR015W
cluster1085	O00087	GO:0019464; P:glycine decarboxylation via glycine cleavage system; ISO:PomBase	mg8|XP_003716343.1;Schizosaccharomyces_pombe|SPAC1002.09c;Saccharomyces_cerevisiae|YFL018C;Tuber_melanosporum|GSTUM_00007439001;Neurospora_crassa|NCU02407;Sclerotinia_sclerotiorum|SS1G_11008;SH|scaffold6.t70;ntra|KAF3926371.1;morco1|RPB15186.1;pcon1|CCX06876.1;Aspergillus_niger|An07g06840
cluster1086	Q5A1E3	GO:0000103; P:sulfate assimilation; IMP:CGD	mg8|XP_003714649.1;Schizosaccharomyces_pombe|SPAC3F10.12c;Saccharomyces_cerevisiae|YJR060W;Tuber_melanosporum|GSTUM_00000814001;Neurospora_crassa|NCU08999;Sclerotinia_sclerotiorum|SS1G_07451;SH|scaffold20.t12;ntra|KAF3901843.1;morco1|RPB07607.1;pcon1|CCX12037.1;Aspergillus_niger|An03g04180
cluster1089	Q7S4Z6	GO:0008299; P:isoprenoid biosynthetic process; IEA:UniProtKB-KW	mg8|XP_003709863.1;Schizosaccharomyces_pombe|SPBC646.05c;Saccharomyces_cerevisiae|YHR190W;Tuber_melanosporum|GSTUM_00004443001;Neurospora_crassa|NCU06054;Sclerotinia_sclerotiorum|SS1G_02527;SH|scaffold5.t171;ntra|KAF3909485.1;morco1|RPB16975.1;pcon1|CCX12133.1;Aspergillus_niger|An12g01890
cluster1091	O14171	GO:0006487; P:protein N-linked glycosylation; NAS:PomBase	mg8|XP_003719914.1;Schizosaccharomyces_pombe|SPAC4D7.04c;Saccharomyces_cerevisiae|YBR002C;Tuber_melanosporum|GSTUM_00000645001;Neurospora_crassa|NCU03460;Sclerotinia_sclerotiorum|SS1G_06102;SH|scaffold32.t40;ntra|KAF3923764.1;morco1|RPB11902.1;pcon1|CCX29951.1;Aspergillus_niger|An04g05250
cluster1092	Q4IJ11	GO:0005634; C:nucleus; IEA:UniProtKB-SubCell	mg8|XP_003721337.1;Schizosaccharomyces_pombe|SPBC19G7.16;Saccharomyces_cerevisiae|YPR133C;Tuber_melanosporum|GSTUM_00009453001;Neurospora_crassa|NCU09203;Sclerotinia_sclerotiorum|SS1G_03279;SH|scaffold16.t86;ntra|KAF3902049.1;morco1|RPB15625.1;pcon1|CCX04252.1;Aspergillus_niger|An08g04890
cluster1093	P19881	GO:0006470; P:protein dephosphorylation; IDA:SGD	mg8|XP_003713787.1;Schizosaccharomyces_pombe|SPBC15D4.15;Saccharomyces_cerevisiae|YDL236W;Tuber_melanosporum|GSTUM_00003360001;Neurospora_crassa|NCU00088;Sclerotinia_sclerotiorum|SS1G_07189;SH|scaffold27.t156;ntra|KAF3902263.1;morco1|RPB12440.1;pcon1|CCX10484.1;Aspergillus_niger|An02g11970
cluster1098	Q7RZQ3	GO:0043488; P:regulation of mRNA stability; IBA:GO_Central	mg8|XP_003717248.1;Schizosaccharomyces_pombe|SPBC13E7.03c;Saccharomyces_cerevisiae|YOR359W;Tuber_melanosporum|GSTUM_00007890001;Neurospora_crassa|NCU00311;Sclerotinia_sclerotiorum|SS1G_07000;SH|scaffold1.t187_scaffold1.t188.2;ntra|KAF3910045.1;morco1|RPB16370.1;pcon1|CCX30559.1;Aspergillus_niger|An01g04080
cluster1099	Q9Y8G8	GO:0006265; P:DNA topological change; IEA:InterPro	mg8|XP_003712042.1;Schizosaccharomyces_pombe|SPBC1A4.03c;Saccharomyces_cerevisiae|YNL088W;Tuber_melanosporum|GSTUM_00006716001;Neurospora_crassa|NCU06338;Sclerotinia_sclerotiorum|SS1G_01930;SH|scaffold12.t167;ntra|KAF3918700.1;morco1|RPB10951.1;pcon1|CCX05489.1;Aspergillus_niger|An08g08550
cluster1100	Q92356	GO:0016192; P:vesicle-mediated transport; IMP:PomBase	mg8|XP_003721079.1;Schizosaccharomyces_pombe|SPAC6G9.11;Saccharomyces_cerevisiae|YOR327C;Tuber_melanosporum|GSTUM_00004653001;Neurospora_crassa|NCU00566;Sclerotinia_sclerotiorum|SS1G_05108;SH|scaffold2.t195;ntra|KAF3910078.1;morco1|RPB14792.1;pcon1|CCX08233.1;Aspergillus_niger|An12g07570
cluster1101	O94683	GO:0006364; P:rRNA processing; IBA:GO_Central	mg8|XP_003718232.1;Schizosaccharomyces_pombe|SPBC776.17;Tuber_melanosporum|GSTUM_00009826001;Neurospora_crassa|NCU04571;Sclerotinia_sclerotiorum|SS1G_00995;SH|scaffold34.t72;morco1|RPB08157.1;pcon1|CCX04690.1;Aspergillus_niger|An12g00450;ntra|KAF3907675.1;Saccharomyces_cerevisiae|YCL031C
cluster1102	Q10498	GO:0005634; C:nucleus; ISO:PomBase	mg8|XP_003714472.1;Schizosaccharomyces_pombe|SPAC26F1.12c;Saccharomyces_cerevisiae|YGR187C;Tuber_melanosporum|GSTUM_00004463001;Neurospora_crassa|NCU08324;Sclerotinia_sclerotiorum|SS1G_04205;SH|scaffold5.t109;ntra|KAF3927617.1;morco1|RPB16900.1;pcon1|CCX32753.1;Aspergillus_niger|An01g00030
cluster1103	Q08641	GO:0030488; P:tRNA methylation; IMP:SGD	mg8|XP_003711379.1;Schizosaccharomyces_pombe|SPBC21C3.07c;Saccharomyces_cerevisiae|YOR239W;Tuber_melanosporum|GSTUM_00010681001;Neurospora_crassa|NCU04647;Sclerotinia_sclerotiorum|SS1G_11246;SH|scaffold18.t138;ntra|KAF3928727.1;morco1|RPB12962.1;pcon1|CCX32794.1;Aspergillus_niger|An14g03270
cluster1104	Q01359	GO:0006123; P:mitochondrial electron transport, cytochrome c to oxygen; IBA:GO_Central	mg8|XP_003715507.1;Schizosaccharomyces_pombe|SPAC1B2.04;Saccharomyces_cerevisiae|YHR051W;Tuber_melanosporum|GSTUM_00003834001;Neurospora_crassa|NCU06695;Sclerotinia_sclerotiorum|SS1G_01396;SH|scaffold27.t81;ntra|KAF3920294.1;morco1|RPB12522.1;pcon1|CCX06199.1;Aspergillus_niger|An02g09930
cluster1106	Q8J1Z1	GO:0045039; P:protein import into mitochondrial inner membrane; IEA:InterPro	mg8|XP_003717140.1;Saccharomyces_cerevisiae|YEL020W-A;Tuber_melanosporum|GSTUM_00005423001;Neurospora_crassa|NCU00198;Sclerotinia_sclerotiorum|SS1G_12349;SH|scaffold9.t79;ntra|KAF3909595.1;morco1|RPB12228.1;pcon1|CCX33825.1;Aspergillus_niger|An10g00500;Schizosaccharomyces_pombe|SPCC24B10.05
cluster1107	A4R5B8	GO:0006364; P:rRNA processing; IEA:UniProtKB-KW	mg8|XP_003719645.1;Schizosaccharomyces_pombe|SPAC31A2.07c;Saccharomyces_cerevisiae|YDL031W;Tuber_melanosporum|GSTUM_00009644001;Neurospora_crassa|NCU07712;Sclerotinia_sclerotiorum|SS1G_08322;SH|scaffold20.t62;ntra|KAF3926573.1;morco1|RPB11451.1;pcon1|CCX08183.1;Aspergillus_niger|An08g07610
cluster1108	Q9P602	GO:0015986; P:ATP synthesis coupled proton transport; IEA:InterPro	mg8|XP_003716842.1;Schizosaccharomyces_pombe|SPCC1840.06;Saccharomyces_cerevisiae|YDR298C;Tuber_melanosporum|GSTUM_00003355001;Neurospora_crassa|NCU01606;Sclerotinia_sclerotiorum|SS1G_05365;SH|scaffold27.t131;ntra|KAF3905767.1;morco1|RPB12456.1;pcon1|CCX06867.1;Aspergillus_niger|An02g04520
cluster1110	P25588	GO:0000723; P:telomere maintenance; IMP:SGD	mg8|XP_003714825.1;Tuber_melanosporum|GSTUM_00011866001;Neurospora_crassa|NCU04321;Sclerotinia_sclerotiorum|SS1G_04979;SH|scaffold51.t24;morco1|RPB13363.1;pcon1|CCX33996.1;Aspergillus_niger|An07g05630;ntra|KAF3929463.1;Schizosaccharomyces_pombe|SPAC694.06c;Saccharomyces_cerevisiae|YCL061C
cluster1112	P0CI40	GO:0022857; F:transmembrane transporter activity; IEA:InterPro	mg8|XP_003717867.1;Schizosaccharomyces_pombe|SPBC12D12.05c;Saccharomyces_cerevisiae|YNL083W;Tuber_melanosporum|GSTUM_00010768001;Neurospora_crassa|NCU01564;Sclerotinia_sclerotiorum|SS1G_02257;SH|scaffold67.t21;morco1|RPB07802.1;pcon1|CCX06949.1;Aspergillus_niger|An15g06040;ntra|KAF3912301.1
cluster1113	S0DVT6	GO:0009089; P:lysine biosynthetic process via diaminopimelate; IEA:InterPro	mg8|XP_003709607.1;Schizosaccharomyces_pombe|SPBC19F5.04;Saccharomyces_cerevisiae|YER052C;Tuber_melanosporum|GSTUM_00005163001;Neurospora_crassa|NCU04118;Sclerotinia_sclerotiorum|SS1G_00574;SH|scaffold10.t174.2;ntra|KAF3909478.1;morco1|RPB11092.1;pcon1|CCX12111.1;Aspergillus_niger|An17g02280
cluster1114	A4R1D5	GO:0006397; P:mRNA processing; IEA:UniProtKB-KW	mg8|XP_003709711.1;Schizosaccharomyces_pombe|SPBC83.05;Saccharomyces_cerevisiae|YMR302C;Tuber_melanosporum|GSTUM_00006123001;Neurospora_crassa|NCU09598;Sclerotinia_sclerotiorum|SS1G_00494;SH|scaffold47.t6;ntra|KAF3902056.1;morco1|RPB16143.1;pcon1|CCX29839.1;Aspergillus_niger|An07g09890
cluster1115	P53064	GO:0006368; P:transcription elongation from RNA polymerase II promoter; IMP:SGD	mg8|XP_003717992.1;Tuber_melanosporum|GSTUM_00011832001;Neurospora_crassa|NCU03956;Sclerotinia_sclerotiorum|SS1G_04966;SH|scaffold51.t26;ntra|KAF3922351.1;morco1|RPB13360.1;pcon1|CCX33966.1;Aspergillus_niger|An07g05620;Schizosaccharomyces_pombe|SPBC651.09c;Saccharomyces_cerevisiae|YGL244W
cluster1116	P11592	GO:0046034; P:ATP metabolic process; IEA:InterPro	mg8|XP_003715042.1;Schizosaccharomyces_pombe|SPAC343.05;Saccharomyces_cerevisiae|YDL185W;Tuber_melanosporum|GSTUM_00004381001;Neurospora_crassa|NCU01207;Sclerotinia_sclerotiorum|SS1G_03787;SH|scaffold67.t56;ntra|KAF3930390.1;morco1|RPB07759.1;pcon1|CCX04889.1;Aspergillus_niger|An02g10440
cluster1117	P36421	GO:0006437; P:tyrosyl-tRNA aminoacylation; IDA:SGD	mg8|XP_003709239.1;Schizosaccharomyces_pombe|SPCC1672.05c;Saccharomyces_cerevisiae|YGR185C;Tuber_melanosporum|GSTUM_00012225001;Neurospora_crassa|NCU07755;Sclerotinia_sclerotiorum|SS1G_01294;SH|scaffold2.t235;ntra|KAF3911866.1;morco1|RPB14749.1;pcon1|CCX31842.1;Aspergillus_niger|An02g02010
cluster1118	P32335	GO:0008380; P:RNA splicing; IEA:UniProtKB-KW	mg8|XP_003717108.1;Schizosaccharomyces_pombe|SPAC25B8.04c;Saccharomyces_cerevisiae|YLR203C;Tuber_melanosporum|GSTUM_00006357001;Neurospora_crassa|NCU00395;Sclerotinia_sclerotiorum|SS1G_06969;SH|scaffold2.t324;ntra|KAF3913167.1;morco1|RPB13156.1;pcon1|CCX31914.1;Aspergillus_niger|An12g00130
cluster1119	Q2UPZ7	GO:0008270; F:zinc ion binding; IEA:InterPro	mg8|XP_003713775.1;Schizosaccharomyces_pombe|SPAC4F10.02;Saccharomyces_cerevisiae|YHR113W;Tuber_melanosporum|GSTUM_00009719001;Neurospora_crassa|NCU00122;Sclerotinia_sclerotiorum|SS1G_07312;SH|scaffold1.t284;ntra|KAF3902264.1;morco1|RPB16257.1;pcon1|CCX33896.1;Aspergillus_niger|An02g11940
cluster1120	Q9HGI7	GO:0000288; P:nuclear-transcribed mRNA catabolic process, deadenylation-dependent decay; IEA:InterPro	mg8|XP_003718618.1;Schizosaccharomyces_pombe|SPCC584.04;Saccharomyces_cerevisiae|YDR172W;Tuber_melanosporum|GSTUM_00006992001;Neurospora_crassa|NCU04790;Sclerotinia_sclerotiorum|SS1G_02272;SH|scaffold3.t321;ntra|KAF3908154.1;morco1|RPB16824.1;pcon1|CCX32553.1;Aspergillus_niger|An11g04510
cluster1121	P32347	GO:0006782; P:protoporphyrinogen IX biosynthetic process; IEA:UniProtKB-UniPathway	mg8|XP_003714609.1;Schizosaccharomyces_pombe|SPCC4B3.05c;Saccharomyces_cerevisiae|YDR047W;Tuber_melanosporum|GSTUM_00003545001;Neurospora_crassa|NCU02771;Sclerotinia_sclerotiorum|SS1G_14280;SH|scaffold24.t69;ntra|KAF3911279.1;morco1|RPB10152.1;pcon1|CCX10858.1;Aspergillus_niger|An01g04250
cluster1123	O74352	GO:0030833; P:regulation of actin filament polymerization; IMP:PomBase	mg8|XP_003718228.1;Schizosaccharomyces_pombe|SPBC21D10.12;Saccharomyces_cerevisiae|YDR388W;Tuber_melanosporum|GSTUM_00012088001;Neurospora_crassa|NCU04637;Sclerotinia_sclerotiorum|SS1G_00939;SH|scaffold1.t232;ntra|KAF3909473.1;morco1|RPB16314.1;pcon1|CCX33890.1;Aspergillus_niger|An09g04300
cluster1124	Q99PV0	GO:0000244; P:spliceosomal tri-snRNP complex assembly; ISS:UniProtKB	mg8|XP_003712798.1;Schizosaccharomyces_pombe|SPAC4F8.12c;Saccharomyces_cerevisiae|YHR165C;Tuber_melanosporum|GSTUM_00010659001;Neurospora_crassa|NCU07832;Sclerotinia_sclerotiorum|SS1G_03208;SH|scaffold3.t217;ntra|KAF3904469.1;morco1|RPB13634.1;pcon1|CCX30715.1;Aspergillus_niger|An07g07420
cluster1125	Q96WJ0	GO:0006694; P:steroid biosynthetic process; IEA:UniProtKB-KW	mg8|XP_003710102.1;Schizosaccharomyces_pombe|SPAC13G7.01c;Saccharomyces_cerevisiae|YHR072W;Tuber_melanosporum|GSTUM_00011699001;Neurospora_crassa|NCU01119;Sclerotinia_sclerotiorum|SS1G_01528;SH|scaffold36.t75;ntra|KAF3920313.1;morco1|RPB08450.1;pcon1|CCX32703.1;Aspergillus_niger|An09g06490
cluster1127	P39986	GO:0055085; P:transmembrane transport; IMP:SGD	mg8|XP_003720255.1;Schizosaccharomyces_pombe|SPACUNK4.07c;Saccharomyces_cerevisiae|YEL031W;Tuber_melanosporum|GSTUM_00001754001;Neurospora_crassa|NCU04898;Sclerotinia_sclerotiorum|SS1G_08145;SH|scaffold21.t38;ntra|KAF3914174.1;morco1|RPB11805.1;pcon1|CCX07594.1;Aspergillus_niger|An02g09470
cluster1129	O74471	GO:0006123; P:mitochondrial electron transport, cytochrome c to oxygen; ISO:PomBase	mg8|XP_003720716.1;Schizosaccharomyces_pombe|SPCC1739.09c;Tuber_melanosporum|GSTUM_00001085001;Neurospora_crassa|NCU01962;SH|scaffold86.t6;ntra|KAF3917293.1;morco1|RPB09432.1;pcon1|CCX13586.1;Aspergillus_niger|An11g10200;Sclerotinia_sclerotiorum|SS1G_04001;Saccharomyces_cerevisiae|YGL191W
cluster1130	P38149	GO:0006751; P:glutathione catabolic process; IDA:SGD	mg8|XP_003719586.1;Saccharomyces_cerevisiae|YBR281C;Tuber_melanosporum|GSTUM_00003554001;Neurospora_crassa|NCU05622;Sclerotinia_sclerotiorum|SS1G_02111;SH|scaffold3.t242;ntra|KAF3908248.1;morco1|RPB13666.1;pcon1|CCX16618.1;Aspergillus_niger|An11g03000;Schizosaccharomyces_pombe|SPAC13G7.08c
cluster1131	Q7SHR8	GO:0042254; P:ribosome biogenesis; IEA:UniProtKB-KW	mg8|XP_003714536.1;Schizosaccharomyces_pombe|SPAC6F6.03c;Saccharomyces_cerevisiae|YNR053C;Tuber_melanosporum|GSTUM_00010616001;Neurospora_crassa|NCU02546;Sclerotinia_sclerotiorum|SS1G_02533;SH|scaffold74.t23;ntra|KAF3909738.1;morco1|RPB09377.1;pcon1|CCX32534.1;Aspergillus_niger|An04g03790
cluster1132	O14435	GO:0007165; P:signal transduction; IEA:UniProtKB-KW	mg8|XP_003712746.1;Schizosaccharomyces_pombe|SPBC32H8.07;Saccharomyces_cerevisiae|YOR212W;Tuber_melanosporum|GSTUM_00010108001;Neurospora_crassa|NCU00440;Sclerotinia_sclerotiorum|SS1G_03482;SH|scaffold13.t89;ntra|KAF3928890.1;morco1|RPB15875.1;pcon1|CCX14452.1;Aspergillus_niger|An18g02090
cluster1133	O13686	GO:0070647; P:protein modification by small protein conjugation or removal; IC:PomBase	mg8|XP_003721234.1;Schizosaccharomyces_pombe|SPAC11E3.05;Saccharomyces_cerevisiae|YDR128W;Tuber_melanosporum|GSTUM_00004714001;Neurospora_crassa|NCU02112;Sclerotinia_sclerotiorum|SS1G_05148;SH|scaffold2.t262;ntra|KAF3905192.1;morco1|RPB14712.1;pcon1|CCX34639.1;Aspergillus_niger|An12g07800
cluster1134	G0SFH5	GO:0015031; P:protein transport; IEA:UniProtKB-KW	mg8|XP_003717141.1;Tuber_melanosporum|GSTUM_00007994001;Neurospora_crassa|NCU00199;Sclerotinia_sclerotiorum|SS1G_12348;SH|scaffold19.t44;ntra|KAF3912933.1;morco1|RPB11183.1;pcon1|CCX06311.1;Aspergillus_niger|An08g06090;Saccharomyces_cerevisiae|YML103C;Schizosaccharomyces_pombe|SPAP27G11.10c
cluster1135	Q148J6	GO:0034314; P:Arp2/3 complex-mediated actin nucleation; IEA:Ensembl	mg8|XP_003720729.1;Schizosaccharomyces_pombe|SPAC6G9.07c;Saccharomyces_cerevisiae|YKL013C;Tuber_melanosporum|GSTUM_00011629001;Neurospora_crassa|NCU01918;Sclerotinia_sclerotiorum|SS1G_05178;SH|scaffold86.t19;ntra|KAF3905163.1;morco1|RPB09417.1;pcon1|CCX14268.1;Aspergillus_niger|An12g08380
cluster1136	O74752	GO:0009408; P:response to heat; IEA:InterPro	mg8|XP_003710999.1;Schizosaccharomyces_pombe|SPBC1734.11;Saccharomyces_cerevisiae|YNL064C;Tuber_melanosporum|GSTUM_00003549001;Neurospora_crassa|NCU07414;Sclerotinia_sclerotiorum|SS1G_14278;SH|scaffold24.t80;ntra|KAF3904281.1;morco1|RPB10164.1;pcon1|CCX10854.1;Aspergillus_niger|An01g04280
cluster1138	P36594	GO:0006366; P:transcription by RNA polymerase II; EXP:PomBase	mg8|XP_003713642.1;Schizosaccharomyces_pombe|SPBC28F2.12;Saccharomyces_cerevisiae|YDL140C;Tuber_melanosporum|GSTUM_00009762001;Neurospora_crassa|NCU02103;Sclerotinia_sclerotiorum|SS1G_05928;SH|scaffold34.t52;ntra|KAF3921574.1;morco1|RPB06681.1;pcon1|CCX08911.1;Aspergillus_niger|An01g12710
cluster1139	G0S9J5	GO:0043162; P:ubiquitin-dependent protein catabolic process via the multivesicular body sorting pathway; IEA:EnsemblFungi	mg8|XP_003715474.1;Schizosaccharomyces_pombe|SPAC11G7.02;Saccharomyces_cerevisiae|YER125W;Tuber_melanosporum|GSTUM_00011744001;Neurospora_crassa|NCU03947;Sclerotinia_sclerotiorum|SS1G_03708;SH|scaffold8.t198;ntra|KAF3905795.1;morco1|RPB14488.1;pcon1|CCX34954.1;Aspergillus_niger|An08g01060
cluster1140	O42615	GO:0009097; P:isoleucine biosynthetic process; IEA:UniProtKB-UniPathway	mg8|XP_003715441.1;Schizosaccharomyces_pombe|SPBC1677.03c;Saccharomyces_cerevisiae|YER086W;Tuber_melanosporum|GSTUM_00003530001;Neurospora_crassa|NCU02450;Sclerotinia_sclerotiorum|SS1G_13109;SH|scaffold54.t19.1;ntra|KAF3924722.1;morco1|RPB11414.1;pcon1|CCX30050.1;Aspergillus_niger|An04g02580
cluster1141	O42726	GO:0043162; P:ubiquitin-dependent protein catabolic process via the multivesicular body sorting pathway; IEA:EnsemblFungi	mg8|XP_003718092.1;Schizosaccharomyces_pombe|SPAC328.06;Saccharomyces_cerevisiae|YOR124C;Tuber_melanosporum|GSTUM_00000952001;Neurospora_crassa|NCU02281;Sclerotinia_sclerotiorum|SS1G_11019;SH|scaffold6.t264;ntra|KAF3915703.1;morco1|RPB06798.1;pcon1|CCX15593.1;Aspergillus_niger|An06g01380
cluster1142	Q870Y1	GO:0006486; P:protein glycosylation; IBA:GO_Central	mg8|XP_003715901.1;Schizosaccharomyces_pombe|SPBC2G2.16;Saccharomyces_cerevisiae|YER003C;Tuber_melanosporum|GSTUM_00005420001;Neurospora_crassa|NCU07165;Sclerotinia_sclerotiorum|SS1G_01063;SH|scaffold9.t83;ntra|KAF3907698.1;morco1|RPB12224.1;pcon1|CCX13665.1;Aspergillus_niger|An08g06350
cluster1143	A4RK52	GO:0019284; P:L-methionine salvage from S-adenosylmethionine; IEA:UniProtKB-UniRule	mg8|XP_003714592.1;Schizosaccharomyces_pombe|SPAC20H4.05c;Saccharomyces_cerevisiae|YJR024C;Tuber_melanosporum|GSTUM_00008825001;Neurospora_crassa|NCU09264;Sclerotinia_sclerotiorum|SS1G_04684;SH|scaffold55.t30;ntra|KAF3929820.1;morco1|RPB14431.1;pcon1|CCX15882.1;Aspergillus_niger|An01g08410
cluster1144	Q3SZL5	GO:0016255; P:attachment of GPI anchor to protein; IEA:InterPro	mg8|XP_003715825.1;Saccharomyces_cerevisiae|YDR434W;Tuber_melanosporum|GSTUM_00010687001;Neurospora_crassa|NCU06033;Sclerotinia_sclerotiorum|SS1G_02648;SH|scaffold10.t170;ntra|KAF3909652.1;morco1|RPB11097.1;pcon1|CCX13587.1;Aspergillus_niger|An07g09270;Schizosaccharomyces_pombe|SPAC1F12.09
cluster1145	P35848	GO:0016031; P:tRNA import into mitochondrion; IBA:GO_Central	mg8|XP_003711963.1;Neurospora_crassa|NCU06632;Sclerotinia_sclerotiorum|SS1G_08487;ntra|KAF3912352.1;Aspergillus_niger|An08g07360;pcon1|CCX31450.1;Schizosaccharomyces_pombe|SPAC6F12.07;Saccharomyces_cerevisiae|YGR082W;Tuber_melanosporum|GSTUM_00005655001;SH|scaffold14.t39;morco1|RPB15473.1
cluster1146	P52493	GO:0030435; P:sporulation resulting in formation of a cellular spore; IEA:UniProtKB-KW	mg8|XP_003714754.1;Schizosaccharomyces_pombe|SPAC18B11.07c;Saccharomyces_cerevisiae|YGL058W;Tuber_melanosporum|GSTUM_00006668001;Neurospora_crassa|NCU09731;Sclerotinia_sclerotiorum|SS1G_02922;SH|scaffold44.t70;ntra|KAF3917613.1;morco1|RPB08532.1;pcon1|CCX13603.1;Aspergillus_niger|An06g01120
cluster1147	Q06624	GO:0016925; P:protein sumoylation; IDA:SGD	mg8|XP_003714655.1;Schizosaccharomyces_pombe|SPAC4C5.04;Saccharomyces_cerevisiae|YPR180W;Tuber_melanosporum|GSTUM_00005268001;Neurospora_crassa|NCU09006;Sclerotinia_sclerotiorum|SS1G_07470;SH|scaffold38.t69;ntra|KAF3919174.1;morco1|RPB16072.1;pcon1|CCX12040.1;Aspergillus_niger|An17g01740
cluster1148	P29054	GO:0001174; P:transcriptional start site selection at RNA polymerase II promoter; ISS:UniProtKB	mg8|XP_003710216.1;Schizosaccharomyces_pombe|SPAC16E8.16;Tuber_melanosporum|GSTUM_00007773001;Neurospora_crassa|NCU07289;Sclerotinia_sclerotiorum|SS1G_01136;SH|scaffold7.t154;ntra|KAF3909343.1;morco1|RPB17633.1;pcon1|CCX06133.1;Aspergillus_niger|An02g06230;Saccharomyces_cerevisiae|YPR086W
cluster1150	O13921	GO:0043504; P:mitochondrial DNA repair; ISO:PomBase	mg8|XP_003710995.1;Schizosaccharomyces_pombe|SPAC13F5.01c;Saccharomyces_cerevisiae|YHR120W;Tuber_melanosporum|GSTUM_00003551001;Neurospora_crassa|NCU07407;Sclerotinia_sclerotiorum|SS1G_14284;SH|scaffold24.t73;ntra|KAF3904269.1;morco1|RPB10156.1;pcon1|CCX10853.1;Aspergillus_niger|An16g08110
cluster1151	Q02953	GO:0061408; P:positive regulation of transcription from RNA polymerase II promoter in response to heat stress; IBA:GO_Central	mg8|XP_003716732.1;Schizosaccharomyces_pombe|SPAC2E12.02;Saccharomyces_cerevisiae|YGL073W;Tuber_melanosporum|GSTUM_00009357001;Neurospora_crassa|NCU08512;Sclerotinia_sclerotiorum|SS1G_02055;SH|scaffold16.t126;ntra|KAF3911954.1;morco1|RPB15669.1;pcon1|CCX32579.1;Aspergillus_niger|An16g01760
cluster1152	P87145	GO:0006661; P:phosphatidylinositol biosynthetic process; ISO:PomBase	mg8|XP_003716347.1;Schizosaccharomyces_pombe|SPBC25H2.03;Saccharomyces_cerevisiae|YLR386W;Tuber_melanosporum|GSTUM_00007457001;Neurospora_crassa|NCU02409;Sclerotinia_sclerotiorum|SS1G_11012;SH|scaffold6.t61.2;ntra|KAF3903304.1;morco1|RPB15178.1;pcon1|CCX33252.1;Aspergillus_niger|An08g10570
cluster1153	Q758V1	GO:0042276; P:error-prone translesion synthesis; IBA:GO_Central	mg8|XP_003715439.1;Tuber_melanosporum|GSTUM_00010342001;Neurospora_crassa|NCU10155;Sclerotinia_sclerotiorum|SS1G_05217;SH|scaffold10.t124;ntra|KAF3919953.1;morco1|RPB13678.1;pcon1|CCX07748.1;Aspergillus_niger|An02g14830;Schizosaccharomyces_pombe|SPBP8B7.14c;Saccharomyces_cerevisiae|YPR175W
cluster1154	O94480	GO:0070475; P:rRNA base methylation; IBA:GO_Central	mg8|XP_003714659.1;Schizosaccharomyces_pombe|SPCC1919.13c;Saccharomyces_cerevisiae|YIL096C;Tuber_melanosporum|GSTUM_00005240001;Neurospora_crassa|NCU09008;Sclerotinia_sclerotiorum|SS1G_07469;SH|scaffold38.t21;ntra|KAF3923949.1;morco1|RPB16020.1;pcon1|CCX06853.1;Aspergillus_niger|An17g02150
cluster1156	O42849	GO:0006432; P:phenylalanyl-tRNA aminoacylation; ISS:PomBase	mg8|XP_003718093.1;Schizosaccharomyces_pombe|SPAC23A1.12c;Saccharomyces_cerevisiae|YLR060W;Tuber_melanosporum|GSTUM_00000015001;Neurospora_crassa|NCU08888;Sclerotinia_sclerotiorum|SS1G_07120;SH|scaffold29.t115;ntra|KAF3921020.1;morco1|RPB07313.1;pcon1|CCX32535.1;Aspergillus_niger|An18g03300
cluster1157	C8VDQ4	GO:0006886; P:intracellular protein transport; IBA:GO_Central	mg8|XP_003720905.1;Schizosaccharomyces_pombe|SPBC215.01;Saccharomyces_cerevisiae|YGR100W;Tuber_melanosporum|GSTUM_00004967001;Neurospora_crassa|NCU00681;Sclerotinia_sclerotiorum|SS1G_03522;SH|scaffold33.t33;ntra|KAF3903670.1;morco1|RPB09549.1;pcon1|CCX14986.1;Aspergillus_niger|An15g02890
cluster1158	Q6C7D0	GO:0006357; P:regulation of transcription by RNA polymerase II; IBA:GO_Central	mg8|XP_003716299.1;Schizosaccharomyces_pombe|SPBC776.18c;Saccharomyces_cerevisiae|YDR460W;Tuber_melanosporum|GSTUM_00008581001;Neurospora_crassa|NCU02587;Sclerotinia_sclerotiorum|SS1G_04717;SH|scaffold2.t213;ntra|KAF3909740.1;morco1|RPB14773.1;pcon1|CCX12571.1;Aspergillus_niger|An04g03810
cluster1160	P33750	GO:0031167; P:rRNA methylation; TAS:Reactome	mg8|XP_003716770.1;Schizosaccharomyces_pombe|SPBC1A4.07c;Saccharomyces_cerevisiae|YLL011W;Tuber_melanosporum|GSTUM_00008236001;Neurospora_crassa|NCU01595;Sclerotinia_sclerotiorum|SS1G_05744;SH|scaffold55.t27;ntra|KAF3918571.1;morco1|RPB14435.1;pcon1|CCX13661.1;Aspergillus_niger|An18g05080
cluster1161	P36526	GO:0006412; P:translation; IBA:GO_Central	mg8|XP_003717947.1;Schizosaccharomyces_pombe|SPAC3A12.19;Saccharomyces_cerevisiae|YBR282W;Tuber_melanosporum|GSTUM_00003935001;Neurospora_crassa|NCU07057;Sclerotinia_sclerotiorum|SS1G_00316;SH|scaffold23.t77;ntra|KAF3907537.1;morco1|RPB12825.1;pcon1|CCX07563.1;Aspergillus_niger|An01g03070
cluster1162	P38345	GO:0034553; P:mitochondrial respiratory chain complex II assembly; IMP:SGD	mg8|XP_003709011.1;Schizosaccharomyces_pombe|SPBC26H8.16;Saccharomyces_cerevisiae|YBR269C;Tuber_melanosporum|GSTUM_00001064001;Neurospora_crassa|NCU08416;Sclerotinia_sclerotiorum|SS1G_08115;SH|scaffold18.t79;ntra|KAF3905798.1;morco1|RPB13026.1;pcon1|CCX32869.1;Aspergillus_niger|An02g04660
cluster1164	O94264	GO:0070647; P:protein modification by small protein conjugation or removal; IC:PomBase	mg8|XP_003712204.1;Schizosaccharomyces_pombe|SPBP8B7.15c;Saccharomyces_cerevisiae|YKL059C;Tuber_melanosporum|GSTUM_00011325001;Neurospora_crassa|NCU06718;Sclerotinia_sclerotiorum|SS1G_05474;SH|scaffold6.t165;ntra|KAF3903544.1;morco1|RPB15298.1;pcon1|CCX05771.1;Aspergillus_niger|An02g14870
cluster1165	P36612	GO:0010498; P:proteasomal protein catabolic process; EXP:PomBase	mg8|XP_003710342.1;Schizosaccharomyces_pombe|SPBC4.07c;Saccharomyces_cerevisiae|YDL007W;Tuber_melanosporum|GSTUM_00004268001;Neurospora_crassa|NCU01224;Sclerotinia_sclerotiorum|SS1G_07049;SH|scaffold15.t30;ntra|KAF3901824.1;morco1|RPB14957.1;pcon1|CCX31127.1;Aspergillus_niger|An17g00270
cluster1166	O60128	GO:0045739; P:positive regulation of DNA repair; IBA:GO_Central	mg8|XP_003710572.1;Schizosaccharomyces_pombe|SPBC16G5.14c;Saccharomyces_cerevisiae|YNL178W;Tuber_melanosporum|GSTUM_00010444001;Neurospora_crassa|NCU00489;Sclerotinia_sclerotiorum|SS1G_07122;SH|scaffold10.t149;ntra|KAF3929246.1;morco1|RPB11120.1;pcon1|CCX33344.1;Aspergillus_niger|An18g03310
cluster1167	Q6WWW4	GO:0010091; P:trichome branching; IMP:TAIR	mg8|XP_003720049.1;Schizosaccharomyces_pombe|SPAC12B10.01c;Saccharomyces_cerevisiae|YKL010C;Tuber_melanosporum|GSTUM_00006940001;Neurospora_crassa|NCU09866;Sclerotinia_sclerotiorum|SS1G_02224;SH|scaffold5.t60;ntra|KAF3909405.1;morco1|RPB16842.1;pcon1|CCX31664.1;Aspergillus_niger|An11g06630
cluster1168	Q10077	GO:0043619; P:regulation of transcription from RNA polymerase II promoter in response to oxidative stress; IBA:GO_Central	mg8|XP_003711000.1;Schizosaccharomyces_pombe|SPAC3H1.12c;Saccharomyces_cerevisiae|YGL131C;Tuber_melanosporum|GSTUM_00011188001;Neurospora_crassa|NCU07412;Sclerotinia_sclerotiorum|SS1G_14286;SH|scaffold24.t76;ntra|KAF3904291.1;morco1|RPB10160.1;pcon1|CCX10852.1;Aspergillus_niger|An01g04470
cluster1169	P36617	GO:0000712; P:resolution of meiotic recombination intermediates; IBA:GO_Central	mg8|XP_003720937.1;Schizosaccharomyces_pombe|SPCC970.01;Saccharomyces_cerevisiae|YPL022W;Tuber_melanosporum|GSTUM_00012213001;Neurospora_crassa|NCU07440;Sclerotinia_sclerotiorum|SS1G_05598;SH|scaffold3.t213;ntra|KAF3916020.1;morco1|RPB13630.1;pcon1|CCX31982.1;Aspergillus_niger|An12g07910
cluster1170	O42668	GO:0051569; P:regulation of histone H3-K4 methylation; IBA:GO_Central	mg8|XP_003717104.1;Schizosaccharomyces_pombe|SPAC27D7.14c;Saccharomyces_cerevisiae|YOL145C;Tuber_melanosporum|GSTUM_00006526001;Neurospora_crassa|NCU00095;Sclerotinia_sclerotiorum|SS1G_07016;SH|scaffold20.t102;ntra|KAF3929660.1;morco1|RPB11496.1;pcon1|CCX16657.1;Aspergillus_niger|An17g02040
cluster1171	Q52G60	GO:0008380; P:RNA splicing; IEA:UniProtKB-KW	mg8|XP_003714375.1;Schizosaccharomyces_pombe|SPAC644.12;Saccharomyces_cerevisiae|YMR213W;Tuber_melanosporum|GSTUM_00010646001;Neurospora_crassa|NCU06994;Sclerotinia_sclerotiorum|SS1G_08625;SH|scaffold2.t120;ntra|KAF3904136.1;morco1|RPB14881.1;pcon1|CCX33902.1;Aspergillus_niger|An02g13880
cluster1173	P84149	GO:0016973; P:poly(A)+ mRNA export from nucleus; IBA:GO_Central	mg8|XP_003713524.1;Tuber_melanosporum|GSTUM_00000850001;Neurospora_crassa|NCU09317;Sclerotinia_sclerotiorum|SS1G_14226;SH|scaffold24.t111;morco1|RPB10204.1;Aspergillus_niger|An01g04310;pcon1|CCX15931.1;Schizosaccharomyces_pombe|SPBC1921.03c;Saccharomyces_cerevisiae|YPL169C;ntra|KAF3904263.1
cluster1175	Q7S743	GO:0032786; P:positive regulation of DNA-templated transcription, elongation; IEA:InterPro	mg8|XP_003709683.1;Tuber_melanosporum|GSTUM_00000818001;Neurospora_crassa|NCU03838;Sclerotinia_sclerotiorum|SS1G_00566;SH|scaffold20.t11;morco1|RPB07609.1;pcon1|CCX12603.1;Aspergillus_niger|An17g00900;Saccharomyces_cerevisiae|YGR063C;ntra|KAF3901716.1;Schizosaccharomyces_pombe|SPBC21C3.16c
cluster1178	P87177	GO:0030490; P:maturation of SSU-rRNA; ISO:PomBase	mg8|XP_003713707.1;Schizosaccharomyces_pombe|SPBC3D6.12;Saccharomyces_cerevisiae|YLR129W;Tuber_melanosporum|GSTUM_00011212001;Neurospora_crassa|NCU03051;Sclerotinia_sclerotiorum|SS1G_03095;SH|scaffold55.t60;ntra|KAF3911011.1;morco1|RPB14395.1;pcon1|CCX17421.1;Aspergillus_niger|An01g05500
cluster1180	Q09142	GO:1902975; P:mitotic DNA replication initiation; IC:PomBase	mg8|XP_003712259.1;Schizosaccharomyces_pombe|SPBC685.09;Tuber_melanosporum|GSTUM_00005229001;Neurospora_crassa|NCU01370;Sclerotinia_sclerotiorum|SS1G_00630;SH|scaffold38.t32;ntra|KAF3923937.1;morco1|RPB16031.1;pcon1|CCX09626.1;Aspergillus_niger|An03g04320;Saccharomyces_cerevisiae|YBR060C
cluster1181	Q7NK78	GO:0006412; P:translation; IBA:GO_Central	mg8|XP_003711795.1;Tuber_melanosporum|GSTUM_00005355001;Neurospora_crassa|NCU08893;Sclerotinia_sclerotiorum|SS1G_03798;SH|scaffold2.t273;ntra|KAF3912809.1;morco1|RPB14698.1;pcon1|CCX06870.1;Aspergillus_niger|An09g05980;Saccharomyces_cerevisiae|YDR116C;Schizosaccharomyces_pombe|SPAC1610.02c
cluster1182	P54898	GO:0006526; P:arginine biosynthetic process; IBA:GO_Central	mg8|XP_003721080.1;Schizosaccharomyces_pombe|SPAC4G9.09c;Saccharomyces_cerevisiae|YER069W;Tuber_melanosporum|GSTUM_00004655001;Neurospora_crassa|NCU00567;Sclerotinia_sclerotiorum|SS1G_05107;SH|scaffold2.t194;ntra|KAF3910159.1;morco1|RPB14793.1;pcon1|CCX31834.1;Aspergillus_niger|An12g07580
cluster1183	O13890	GO:0005739; C:mitochondrion; ISS:PomBase	mg8|XP_003716832.1;Schizosaccharomyces_pombe|SPAC20G4.05c;Saccharomyces_cerevisiae|YPL222W;Tuber_melanosporum|GSTUM_00011155001;Neurospora_crassa|NCU01758;Sclerotinia_sclerotiorum|SS1G_02071;SH|scaffold9.t165;ntra|KAF3902029.1;morco1|RPB12115.1;pcon1|CCX33686.1;Aspergillus_niger|An07g10280
cluster1184	Q8X0S4	GO:0030488; P:tRNA methylation; IBA:GO_Central	mg8|XP_003715034.1;Schizosaccharomyces_pombe|SPAC31A2.02;Tuber_melanosporum|GSTUM_00009580001;Neurospora_crassa|NCU01201;Sclerotinia_sclerotiorum|SS1G_03057;SH|scaffold19.t47;ntra|KAF3926378.1;morco1|RPB11186.1;pcon1|CCX06968.1;Aspergillus_niger|An18g06850;Saccharomyces_cerevisiae|YNR046W
cluster1185	Q09859	GO:0030091; P:protein repair; ISM:PomBase	mg8|XP_003719570.1;Schizosaccharomyces_pombe|SPAC29E6.05c;Saccharomyces_cerevisiae|YER042W;Tuber_melanosporum|GSTUM_00004791001;Neurospora_crassa|NCU10029;Sclerotinia_sclerotiorum|SS1G_05836;SH|scaffold3.t216;morco1|RPB13633.1;pcon1|CCX31024.1;Aspergillus_niger|An07g07560;ntra|KAF3921630.1
cluster1187	C8VCP8	GO:0006513; P:protein monoubiquitination; IBA:GO_Central	mg8|XP_003714773.1;Schizosaccharomyces_pombe|SPAPB17E12.03;Saccharomyces_cerevisiae|YMR026C;Tuber_melanosporum|GSTUM_00002946001;Neurospora_crassa|NCU05245;Sclerotinia_sclerotiorum|SS1G_13746;SH|scaffold1.t70;ntra|KAF3904177.1;morco1|RPB10521.1;pcon1|CCX04544.1;Aspergillus_niger|An04g08740
cluster1188	Q96WV5	GO:0006890; P:retrograde vesicle-mediated transport, Golgi to ER; ISO:PomBase	mg8|XP_003716408.1;Schizosaccharomyces_pombe|SPBPJ4664.04;Saccharomyces_cerevisiae|YDL145C;Tuber_melanosporum|GSTUM_00005379001;Neurospora_crassa|NCU10066;Sclerotinia_sclerotiorum|SS1G_11130;SH|scaffold9.t32;ntra|KAF3908879.1;morco1|RPB07403.1;pcon1|CCX30812.1;Aspergillus_niger|An16g02460
cluster1189	P87173	GO:0008380; P:RNA splicing; IEA:UniProtKB-KW	mg8|XP_003716791.1;Schizosaccharomyces_pombe|SPBC3D6.08c;Saccharomyces_cerevisiae|YJL124C;Tuber_melanosporum|GSTUM_00001151001;Neurospora_crassa|NCU01601;Sclerotinia_sclerotiorum|SS1G_10500;SH|scaffold3.t146;ntra|KAF3905736.1;morco1|RPB13550.1;pcon1|CCX06587.1;Aspergillus_niger|An02g03850
cluster1191	O94416	GO:0006367; P:transcription initiation from RNA polymerase II promoter; ISS:PomBase	mg8|XP_003714844.1;Tuber_melanosporum|GSTUM_00011245001;Neurospora_crassa|NCU04363;Sclerotinia_sclerotiorum|SS1G_04211;SH|scaffold20.t60;ntra|KAF3927568.1;morco1|RPB11449.1;pcon1|CCX32855.1;Aspergillus_niger|An01g00040;Schizosaccharomyces_pombe|SPCC1620.09c;Saccharomyces_cerevisiae|YGR186W
cluster1192	Q7S565	GO:0006744; P:ubiquinone biosynthetic process; IEA:UniProtKB-UniPathway	mg8|XP_003716608.1;Schizosaccharomyces_pombe|SPBPJ4664.01;Saccharomyces_cerevisiae|YBR003W;Tuber_melanosporum|GSTUM_00003780001;Neurospora_crassa|NCU02305;Sclerotinia_sclerotiorum|SS1G_11088;SH|scaffold46.t33;ntra|KAF3912328.1;morco1|RPB17788.1;pcon1|CCX16500.1;Aspergillus_niger|An11g10370
cluster1193	P25627	GO:0070476; P:rRNA (guanine-N7)-methylation; IMP:SGD	mg8|XP_003719275.1;Schizosaccharomyces_pombe|SPAC26A3.06;Saccharomyces_cerevisiae|YCR047C;Tuber_melanosporum|GSTUM_00004105001;Neurospora_crassa|NCU00777;Sclerotinia_sclerotiorum|SS1G_04161;SH|scaffold19.t13;ntra|KAF3911068.1;morco1|RPB11139.1;pcon1|CCX04485.1;Aspergillus_niger|An18g06750
cluster1194	Q9UTQ1	GO:0008615; P:pyridoxine biosynthetic process; IEA:UniProtKB-KW	mg8|XP_003714509.1;Schizosaccharomyces_pombe|SPAC1093.02;Saccharomyces_cerevisiae|YBR035C;Tuber_melanosporum|GSTUM_00009986001;Neurospora_crassa|NCU08269;Sclerotinia_sclerotiorum|SS1G_13739;SH|scaffold1.t44.6;ntra|KAF3926555.1;morco1|RPB10551.1;pcon1|CCX04478.1;Aspergillus_niger|An14g04050
cluster1195	P31412	GO:0007035; P:vacuolar acidification; TAS:SGD	mg8|XP_003717232.1;Schizosaccharomyces_pombe|SPAPB2B4.05;Saccharomyces_cerevisiae|YKL080W;Tuber_melanosporum|GSTUM_00006826001;Neurospora_crassa|NCU09897;Sclerotinia_sclerotiorum|SS1G_14389;SH|scaffold40.t32;ntra|KAF3901386.1;morco1|RPB08355.1;pcon1|CCX30076.1;Aspergillus_niger|An08g03000
cluster1196	Q7SAK9	GO:0000379; P:tRNA-type intron splice site recognition and cleavage; IBA:GO_Central	mg8|XP_003715268.1;Tuber_melanosporum|GSTUM_00009827001;Neurospora_crassa|NCU08032;Sclerotinia_sclerotiorum|SS1G_08479;SH|scaffold34.t80;ntra|KAF3907738.1;morco1|RPB08166.1;pcon1|CCX06503.1;Aspergillus_niger|An01g02220;Schizosaccharomyces_pombe|SPBC19C7.07c;Saccharomyces_cerevisiae|YAR008W
cluster1197	Q01976	GO:0019693; P:ribose phosphate metabolic process; IDA:SGD	mg8|XP_003721231.1;Schizosaccharomyces_pombe|SPBP35G2.12;Saccharomyces_cerevisiae|YBR111C;Tuber_melanosporum|GSTUM_00004852001;Neurospora_crassa|NCU00548;Sclerotinia_sclerotiorum|SS1G_03418;SH|scaffold41.t101;ntra|KAF3928286.1;morco1|RPB10425.1;pcon1|CCX29731.1;Aspergillus_niger|An03g04510
cluster1198	A4RD79	GO:0016538; F:cyclin-dependent protein serine/threonine kinase regulator activity; IEA:InterPro	mg8|XP_003717868.1;Schizosaccharomyces_pombe|SPBC12D12.06;Tuber_melanosporum|GSTUM_00010769001;Neurospora_crassa|NCU01563;Sclerotinia_sclerotiorum|SS1G_02258;SH|scaffold67.t22;ntra|KAF3912280.1;morco1|RPB07801.1;pcon1|CCX06950.1;Aspergillus_niger|An15g06050;Saccharomyces_cerevisiae|YNL025C
cluster1199	Q09751	GO:0019243; P:methylglyoxal catabolic process to D-lactate via S-lactoyl-glutathione; IMP:PomBase	mg8|XP_003718417.1;Schizosaccharomyces_pombe|SPBC12C2.12c;Saccharomyces_cerevisiae|YML004C;Tuber_melanosporum|GSTUM_00010132001;Neurospora_crassa|NCU04815;Sclerotinia_sclerotiorum|SS1G_09515;SH|scaffold36.t74;ntra|KAF3909422.1;morco1|RPB08452.1;pcon1|CCX30200.1;Aspergillus_niger|An11g02860
cluster1200	P31688	GO:0070413; P:trehalose metabolism in response to stress; IMP:SGD	mg8|XP_003716487.1;Schizosaccharomyces_pombe|SPAC19G12.15c;Saccharomyces_cerevisiae|YDR074W;Tuber_melanosporum|GSTUM_00000550001;Neurospora_crassa|NCU05041;Sclerotinia_sclerotiorum|SS1G_11205;SH|scaffold46.t56;ntra|KAF3916954.1;morco1|RPB17817.1;pcon1|CCX06339.1;Aspergillus_niger|An11g10990
cluster1201	Q4I0M9	GO:0019211; F:phosphatase activator activity; IEA:InterPro	mg8|XP_003719490.1;Schizosaccharomyces_pombe|SPAC4F10.04;Saccharomyces_cerevisiae|YIL153W;Tuber_melanosporum|GSTUM_00000607001;Neurospora_crassa|NCU04810;Sclerotinia_sclerotiorum|SS1G_13515;SH|scaffold3.t310;ntra|KAF3904033.1;morco1|RPB16810.1;pcon1|CCX31677.1;Aspergillus_niger|An11g05750
cluster1203	A4RPY8	GO:0004185; F:serine-type carboxypeptidase activity; IEA:InterPro	mg8|XP_003710561.1;Schizosaccharomyces_pombe|SPAC19G12.10c;Saccharomyces_cerevisiae|YMR297W;Tuber_melanosporum|GSTUM_00004304001;Neurospora_crassa|NCU00477;Sclerotinia_sclerotiorum|SS1G_12500;SH|scaffold2.t74;ntra|KAF3909691.1;morco1|RPB16485.1;pcon1|CCX30417.1;Aspergillus_niger|An08g08750
cluster1204	P54069	GO:0016788; F:hydrolase activity, acting on ester bonds; ISM:PomBase	mg8|XP_003718988.1;Schizosaccharomyces_pombe|SPBC32H8.03;Saccharomyces_cerevisiae|YNL320W;Tuber_melanosporum|GSTUM_00011018001;Neurospora_crassa|NCU03276;Sclerotinia_sclerotiorum|SS1G_04045;SH|scaffold19.t90;ntra|KAF3926403.1;morco1|RPB11236.1;pcon1|CCX11761.1;Aspergillus_niger|An13g01220
cluster1205	G0S8G9	GO:0003743; F:translation initiation factor activity; IEA:UniProtKB-KW	mg8|XP_003711920.1;Schizosaccharomyces_pombe|SPAC56F8.03;Saccharomyces_cerevisiae|YAL035W;Tuber_melanosporum|GSTUM_00009928001;Neurospora_crassa|NCU05270;Sclerotinia_sclerotiorum|SS1G_01878;SH|scaffold23.t61;ntra|KAF3918602.1;morco1|RPB12845.1;pcon1|CCX30962.1;Aspergillus_niger|An01g02840
cluster1207	Q01278	GO:0015991; P:ATP hydrolysis coupled proton transport; IEA:InterPro	mg8|XP_003720979.1;Schizosaccharomyces_pombe|SPAC11E3.07;Saccharomyces_cerevisiae|YOR332W;Tuber_melanosporum|GSTUM_00012191001;Neurospora_crassa|NCU07446;Sclerotinia_sclerotiorum|SS1G_05589;SH|scaffold18.t66;ntra|KAF3916028.1;morco1|RPB13039.1;pcon1|CCX31897.1;Aspergillus_niger|An12g08760
cluster1208	Q6BXF6	GO:0006457; P:protein folding; IEA:InterPro	mg8|XP_003714560.1;Schizosaccharomyces_pombe|SPBC106.06;Saccharomyces_cerevisiae|YDL143W;Tuber_melanosporum|GSTUM_00011767001;Neurospora_crassa|NCU02839;Sclerotinia_sclerotiorum|SS1G_01826;SH|scaffold55.t84;ntra|KAF3928342.1;morco1|RPB14363.1;pcon1|CCX30739.1;Aspergillus_niger|An02g12750
cluster1209	O74933	GO:0006048; P:UDP-N-acetylglucosamine biosynthetic process; IEA:UniProtKB-UniPathway	mg8|XP_003714245.1;Schizosaccharomyces_pombe|SPBC1289.08;Saccharomyces_cerevisiae|YDL103C;Tuber_melanosporum|GSTUM_00002433001;Neurospora_crassa|NCU02109;Sclerotinia_sclerotiorum|SS1G_05671;SH|scaffold5.t252;ntra|KAF3907557.1;morco1|RPB17066.1;pcon1|CCX08913.1;Aspergillus_niger|An12g00480
cluster1210	Q6C0I0	GO:0000398; P:mRNA splicing, via spliceosome; IBA:GO_Central	mg8|XP_003709261.1;Schizosaccharomyces_pombe|SPAC607.03c;Saccharomyces_cerevisiae|YEL026W;Tuber_melanosporum|GSTUM_00010439001;Neurospora_crassa|NCU01331;Sclerotinia_sclerotiorum|SS1G_10239;SH|scaffold10.t151;ntra|KAF3928722.1;morco1|RPB11117.1;pcon1|CCX12570.1;Aspergillus_niger|An02g14340
cluster1211	I1S4N7	GO:0015031; P:protein transport; IEA:UniProtKB-KW	mg8|XP_003716187.1;Schizosaccharomyces_pombe|SPAC20G8.10c;Saccharomyces_cerevisiae|YPL120W;Tuber_melanosporum|GSTUM_00008837001;Neurospora_crassa|NCU03122;Sclerotinia_sclerotiorum|SS1G_12254;SH|scaffold55.t37;ntra|KAF3905518.1;morco1|RPB14423.1;pcon1|CCX16340.1;Aspergillus_niger|An16g07540
cluster1212	P41543	GO:0018279; P:protein N-linked glycosylation via asparagine; IPI:SGD	mg8|XP_003709936.1;Saccharomyces_cerevisiae|YJL002C;Tuber_melanosporum|GSTUM_00004764001;Neurospora_crassa|NCU02541;Sclerotinia_sclerotiorum|SS1G_01274;SH|scaffold14.t96;ntra|KAF3903525.1;morco1|RPB15405.1;pcon1|CCX29983.1;Aspergillus_niger|An02g14560;Schizosaccharomyces_pombe|SPAC27F1.07
cluster1213	Q9Y7Y5	GO:0043618; P:regulation of transcription from RNA polymerase II promoter in response to stress; IBA:GO_Central	mg8|XP_003711810.1;Schizosaccharomyces_pombe|SPBC342.06c;Tuber_melanosporum|GSTUM_00011700001;Neurospora_crassa|NCU09825;Sclerotinia_sclerotiorum|SS1G_01747;SH|scaffold36.t67;ntra|KAF3920110.1;morco1|RPB08459.1;pcon1|CCX05308.1;Aspergillus_niger|An07g03390;Saccharomyces_cerevisiae|YLL002W
cluster1214	O74824	GO:0007264; P:small GTPase mediated signal transduction; NAS:PomBase	mg8|XP_003712362.1;Schizosaccharomyces_pombe|SPBC337.13c;Saccharomyces_cerevisiae|YML121W;Tuber_melanosporum|GSTUM_00005954001;Neurospora_crassa|NCU01099;Sclerotinia_sclerotiorum|SS1G_02002;SH|scaffold11.t171;ntra|KAF3920084.1;morco1|RPB14048.1;pcon1|CCX11446.1;Aspergillus_niger|An07g03210
cluster1215	P0DP15	GO:0009405; P:pathogenesis; IEA:UniProtKB-KW	mg8|XP_003718181.1;Schizosaccharomyces_pombe|SPCC74.03c;Saccharomyces_cerevisiae|YDR477W;Tuber_melanosporum|GSTUM_00003688001;Neurospora_crassa|NCU04566;Sclerotinia_sclerotiorum|SS1G_10426;SH|scaffold64.t23;ntra|KAF3922464.1;morco1|RPB13442.1;pcon1|CCX05398.1;Aspergillus_niger|An03g04720
cluster1216	Q9HE05	GO:0030433; P:ubiquitin-dependent ERAD pathway; ISO:PomBase	mg8|XP_003716719.1;Schizosaccharomyces_pombe|SPAC20H4.10;Saccharomyces_cerevisiae|YDL190C;Tuber_melanosporum|GSTUM_00003915001;Neurospora_crassa|NCU03357;Sclerotinia_sclerotiorum|SS1G_03940;SH|scaffold1.t436;ntra|KAF3905808.1;morco1|RPB07056.1;pcon1|CCX31079.1;Aspergillus_niger|An04g01730
cluster1217	O94285	GO:0006384; P:transcription initiation from RNA polymerase III promoter; ISO:PomBase	mg8|XP_003713434.1;Schizosaccharomyces_pombe|SPBC2G5.07c;Saccharomyces_cerevisiae|YKL144C;Tuber_melanosporum|GSTUM_00009634001;Neurospora_crassa|NCU11197;Sclerotinia_sclerotiorum|SS1G_01705;SH|scaffold7.t225;ntra|KAF3928167.1;morco1|RPB17713.1;pcon1|CCX34818.1;Aspergillus_niger|An16g08710
cluster1220	P50582	GO:0072428; P:signal transduction involved in intra-S DNA damage checkpoint; IMP:PomBase	mg8|XP_003716435.1;Schizosaccharomyces_pombe|SPBC776.12c;Saccharomyces_cerevisiae|YDL017W;Tuber_melanosporum|GSTUM_00000259001;Neurospora_crassa|NCU11410;Sclerotinia_sclerotiorum|SS1G_11138;SH|scaffold6.t246;ntra|KAF3902002.1;morco1|RPB08558.1;pcon1|CCX04699.1;Aspergillus_niger|An11g11100
cluster1221	Q9P7R4	GO:0006511; P:ubiquitin-dependent protein catabolic process; IBA:GO_Central	mg8|XP_003718439.1;Schizosaccharomyces_pombe|SPBC211.07c;Saccharomyces_cerevisiae|YEL012W;Tuber_melanosporum|GSTUM_00000616001;Neurospora_crassa|NCU10046;Sclerotinia_sclerotiorum|SS1G_02279;SH|scaffold3.t315;ntra|KAF3909383.1;morco1|RPB16816.1;pcon1|CCX32200.1;Aspergillus_niger|An11g06900
cluster1223	Q4I5V3	GO:0006357; P:regulation of transcription by RNA polymerase II; IEA:InterPro	mg8|XP_003709671.1;Schizosaccharomyces_pombe|SPCC830.05c;Saccharomyces_cerevisiae|YFL024C;Tuber_melanosporum|GSTUM_00005171001;Neurospora_crassa|NCU03834;Sclerotinia_sclerotiorum|SS1G_00213;SH|scaffold38.t62;morco1|RPB16064.1;pcon1|CCX12101.1;Aspergillus_niger|An15g00880;ntra|KAF3924969.1
cluster1224	A7E8B6	GO:0006897; P:endocytosis; IEA:UniProtKB-KW	mg8|XP_003710513.1;Schizosaccharomyces_pombe|SPAC16E8.01;Saccharomyces_cerevisiae|YBL007C;Tuber_melanosporum|GSTUM_00001592001;Neurospora_crassa|NCU02978;Sclerotinia_sclerotiorum|SS1G_01544;SH|scaffold7.t200.1;ntra|KAF3911021.1;morco1|RPB17685.1;pcon1|CCX34839.1;Aspergillus_niger|An16g08460
cluster1225	O94530	GO:0002949; P:tRNA threonylcarbamoyladenosine modification; ISO:PomBase	mg8|XP_003709944.1;Schizosaccharomyces_pombe|SPCC895.03c;Saccharomyces_cerevisiae|YGL169W;Tuber_melanosporum|GSTUM_00006768001;Neurospora_crassa|NCU11234;Sclerotinia_sclerotiorum|SS1G_01283;SH|scaffold2.t428;ntra|KAF3928184.1;morco1|RPB13278.1;pcon1|CCX32636.1;Aspergillus_niger|An12g04810
cluster1226	Q5B998	GO:0009088; P:threonine biosynthetic process; IEA:UniProtKB-UniPathway	mg8|XP_003717922.1;Schizosaccharomyces_pombe|SPBC776.03;Saccharomyces_cerevisiae|YJR139C;Tuber_melanosporum|GSTUM_00009048001;Neurospora_crassa|NCU03935;Sclerotinia_sclerotiorum|SS1G_14424;SH|scaffold73.t8;ntra|KAF3905519.1;morco1|RPB11603.1;pcon1|CCX32221.1;Aspergillus_niger|An02g07430
cluster1227	P54199	GO:0030474; P:spindle pole body duplication; IMP:SGD	mg8|XP_003713439.1;Schizosaccharomyces_pombe|SPBC106.01;Saccharomyces_cerevisiae|YDL028C;Tuber_melanosporum|GSTUM_00009635001;Neurospora_crassa|NCU00978;Sclerotinia_sclerotiorum|SS1G_01433;SH|scaffold7.t244;ntra|KAF3928324.1;morco1|RPB17731.1;pcon1|CCX33004.1;Aspergillus_niger|An02g11590
cluster1228	Q9P869	GO:0001302; P:replicative cell aging; IEA:EnsemblFungi	mg8|XP_003719845.1;Schizosaccharomyces_pombe|SPAC1556.08c;Saccharomyces_cerevisiae|YGL115W;Tuber_melanosporum|GSTUM_00008896001;Neurospora_crassa|NCU01471;Sclerotinia_sclerotiorum|SS1G_03235;SH|scaffold37.t15;ntra|KAF3928896.1;morco1|RPB14336.1;pcon1|CCX30121.1;Aspergillus_niger|An14g06220
cluster1229	Q54YW8	GO:0006383; P:transcription by RNA polymerase III; ISS:dictyBase	mg8|XP_003715266.1;Schizosaccharomyces_pombe|SPBC14C8.12;Tuber_melanosporum|GSTUM_00004676001;Neurospora_crassa|NCU08030;Sclerotinia_sclerotiorum|SS1G_08475;SH|scaffold2.t288;ntra|KAF3912403.1;morco1|RPB13110.1;pcon1|CCX08268.1;Aspergillus_niger|An01g02200;Saccharomyces_cerevisiae|YOR224C
cluster1230	Q7S6P8	GO:0000462; P:maturation of SSU-rRNA from tricistronic rRNA transcript (SSU-rRNA, 58S rRNA, LSU-rRNA); IBA:GO_Central	mg8|XP_003713632.1;Schizosaccharomyces_pombe|SPAC664.08c;Saccharomyces_cerevisiae|YDR299W;Tuber_melanosporum|GSTUM_00011607001;Neurospora_crassa|NCU04787;Sclerotinia_sclerotiorum|SS1G_02284;SH|scaffold4.t205;ntra|KAF3909458.1;morco1|RPB17405.1;pcon1|CCX04749.1;Aspergillus_niger|An11g07680
cluster1231	P09064	GO:0001731; P:formation of translation preinitiation complex; IDA:SGD	mg8|XP_003718200.1;Schizosaccharomyces_pombe|SPAC32A11.04c;Saccharomyces_cerevisiae|YPL237W;Tuber_melanosporum|GSTUM_00006825001;Neurospora_crassa|NCU04640;Sclerotinia_sclerotiorum|SS1G_10408;SH|scaffold40.t33;ntra|KAF3922356.1;morco1|RPB08354.1;pcon1|CCX29533.1;Aspergillus_niger|An02g12320
cluster1234	Q2GRJ3	GO:0006357; P:regulation of transcription by RNA polymerase II; IEA:InterPro	mg8|XP_003715723.1;Schizosaccharomyces_pombe|SPBC14F5.08;Saccharomyces_cerevisiae|YOL135C;Tuber_melanosporum|GSTUM_00000613001;Neurospora_crassa|NCU05944;Sclerotinia_sclerotiorum|SS1G_09505;ntra|KAF3909453.1;pcon1|CCX10132.1;SH|scaffold3.t313;morco1|RPB16814.1;Aspergillus_niger|An11g05320
cluster1236	Q92372	GO:0007004; P:telomere maintenance via telomerase; EXP:PomBase	mg8|XP_003718324.1;Schizosaccharomyces_pombe|SPBC660.13c;Saccharomyces_cerevisiae|YAR007C;Tuber_melanosporum|GSTUM_00005528001;Neurospora_crassa|NCU03606;Sclerotinia_sclerotiorum|SS1G_08173;SH|scaffold76.t10;ntra|KAF3911798.1;morco1|RPB16584.1;pcon1|CCX32943.1;Aspergillus_niger|An02g14980
cluster1237	Q1MTN9	GO:0006334; P:nucleosome assembly; IBA:GO_Central	mg8|XP_003711086.1;Schizosaccharomyces_pombe|SPBC29A10.03c;Saccharomyces_cerevisiae|YPR018W;Neurospora_crassa|NCU04198;Sclerotinia_sclerotiorum|SS1G_01667;pcon1|CCX05321.1;Tuber_melanosporum|GSTUM_00011672001;SH|scaffold36.t101;ntra|KAF3920194.1;morco1|RPB08422.1;Aspergillus_niger|An09g06440
cluster1238	Q09853	GO:0006623; P:protein targeting to vacuole; ISO:PomBase	mg8|XP_003713155.1;Schizosaccharomyces_pombe|SPAC23D3.13c;Saccharomyces_cerevisiae|YNL297C;Tuber_melanosporum|GSTUM_00003289001;Neurospora_crassa|NCU05634;Sclerotinia_sclerotiorum|SS1G_04734;SH|scaffold15.t53;ntra|KAF3929265.1;morco1|RPB14981.1;pcon1|CCX06593.1;Aspergillus_niger|An01g07330
cluster1239	O94335	GO:0018279; P:protein N-linked glycosylation via asparagine; IBA:GO_Central	mg8|XP_003713725.1;Schizosaccharomyces_pombe|SPBC1271.02;Saccharomyces_cerevisiae|YGL022W;Tuber_melanosporum|GSTUM_00011157001;Neurospora_crassa|NCU10497;Sclerotinia_sclerotiorum|SS1G_01854;SH|scaffold13.t94;ntra|KAF3910962.1;morco1|RPB15882.1;pcon1|CCX34806.1;Aspergillus_niger|An16g08570
cluster1240	O60071	GO:0006364; P:rRNA processing; IBA:GO_Central	mg8|XP_003714471.1;Schizosaccharomyces_pombe|SPBC13G1.09;Saccharomyces_cerevisiae|YBR247C;Tuber_melanosporum|GSTUM_00010649001;Neurospora_crassa|NCU08323;SH|scaffold23.t84;ntra|KAF3927533.1;morco1|RPB12818.1;pcon1|CCX31895.1;Aspergillus_niger|An01g00150;Sclerotinia_sclerotiorum|SS1G_09201
cluster1242	P32449	GO:0009423; P:chorismate biosynthetic process; TAS:SGD	mg8|XP_003717583.1;Schizosaccharomyces_pombe|SPAP8A3.07c;Tuber_melanosporum|GSTUM_00002791001;Neurospora_crassa|NCU05548;Sclerotinia_sclerotiorum|SS1G_04739;SH|scaffold60.t52;ntra|KAF3913123.1;morco1|RPB08273.1;pcon1|CCX07854.1;Aspergillus_niger|An13g00550;Saccharomyces_cerevisiae|YBR249C
cluster1243	Q9P601	N/A	mg8|XP_003716843.1;Schizosaccharomyces_pombe|SPBC428.13c;Saccharomyces_cerevisiae|YIL106W;Tuber_melanosporum|GSTUM_00001830001;Neurospora_crassa|NCU01605;Sclerotinia_sclerotiorum|SS1G_05366;SH|scaffold16.t25;ntra|KAF3905851.1;morco1|RPB15544.1;pcon1|CCX32113.1;Aspergillus_niger|An02g04510
cluster1244	O94680	GO:0019432; P:triglyceride biosynthetic process; IMP:PomBase	mg8|XP_003716355.1;Schizosaccharomyces_pombe|SPBC776.14;Saccharomyces_cerevisiae|YNR008W;Tuber_melanosporum|GSTUM_00000255001;Neurospora_crassa|NCU02416;Sclerotinia_sclerotiorum|SS1G_11136;SH|scaffold6.t240;ntra|KAF3903715.1;morco1|RPB08564.1;pcon1|CCX07976.1;Aspergillus_niger|An16g03640
cluster1245	Q9C1K8	GO:0006486; P:protein glycosylation; IEA:UniProtKB-UniPathway	mg8|XP_003714960.1;Schizosaccharomyces_pombe|SPAC7D4.06c;Saccharomyces_cerevisiae|YBL082C;Tuber_melanosporum|GSTUM_00001398001;Neurospora_crassa|NCU06552;Sclerotinia_sclerotiorum|SS1G_14030;SH|scaffold67.t30;ntra|KAF3907740.1;morco1|RPB07792.1;pcon1|CCX07401.1;Aspergillus_niger|An18g02360
cluster1246	P39729	GO:1903833; P:positive regulation of cellular response to amino acid starvation; IGI:SGD	mg8|XP_003710640.1;Schizosaccharomyces_pombe|SPAC9.07c;Saccharomyces_cerevisiae|YAL036C;Tuber_melanosporum|GSTUM_00004092001;Neurospora_crassa|NCU00389;Sclerotinia_sclerotiorum|SS1G_06975;SH|scaffold14.t77;ntra|KAF3911651.1;morco1|RPB15425.1;pcon1|CCX10410.1;Aspergillus_niger|An18g04400
cluster1247	P56525	GO:0015986; P:ATP synthesis coupled proton transport; IBA:GO_Central	mg8|XP_003710657.1;Schizosaccharomyces_pombe|SPBC13E7.04;Saccharomyces_cerevisiae|YDL004W;Tuber_melanosporum|GSTUM_00002166001;Neurospora_crassa|NCU00385;Sclerotinia_sclerotiorum|SS1G_07055;SH|scaffold16.t85;ntra|KAF3910016.1;morco1|RPB15624.1;pcon1|CCX33652.1;Aspergillus_niger|An01g04930
cluster1249	Q1K9C2	GO:0000103; P:sulfate assimilation; IMP:PomBase	mg8|XP_003719686.1;Schizosaccharomyces_pombe|SPAC10F6.01c;Saccharomyces_cerevisiae|YJR137C;Tuber_melanosporum|GSTUM_00010016001;Neurospora_crassa|NCU05238;Sclerotinia_sclerotiorum|SS1G_08388;SH|scaffold1.t57;ntra|KAF3926595.1;morco1|RPB10536.1;pcon1|CCX08610.1;Aspergillus_niger|An15g05770
cluster1251	Q6NI78	GO:0006412; P:translation; IEA:UniProtKB-UniRule	mg8|XP_003710395.1;Neurospora_crassa|NCU01070;pcon1|CCX34620.1;Tuber_melanosporum|GSTUM_00005259001;SH|scaffold38.t88;ntra|KAF3913737.1;morco1|RPB16092.1;Schizosaccharomyces_pombe|SPBC2D10.15c;Sclerotinia_sclerotiorum|SS1G_07043;Aspergillus_niger|An17g01955;Saccharomyces_cerevisiae|YHR189W
cluster1252	Q09140	GO:0097359; P:UDP-glucosylation; IMP:PomBase	mg8|XP_003716409.1;Schizosaccharomyces_pombe|SPBPJ4664.06;Saccharomyces_cerevisiae|YOR336W;Tuber_melanosporum|GSTUM_00003782001;Neurospora_crassa|NCU02349;Sclerotinia_sclerotiorum|SS1G_11129;SH|scaffold6.t204;ntra|KAF3908914.1;morco1|RPB08604.1;pcon1|CCX16488.1;Aspergillus_niger|An07g06430
cluster1253	O43058	GO:0006357; P:regulation of transcription by RNA polymerase II; IBA:GO_Central	mg8|XP_003717145.1;Schizosaccharomyces_pombe|SPBC4C3.12;Saccharomyces_cerevisiae|YCR065W;Tuber_melanosporum|GSTUM_00006159001;Neurospora_crassa|NCU06173;Sclerotinia_sclerotiorum|SS1G_00580;SH|scaffold38.t43;ntra|KAF3924982.1;morco1|RPB16042.1;pcon1|CCX12095.1;Aspergillus_niger|An17g02270
cluster1254	Q4HYC1	GO:0008033; P:tRNA processing; IEA:UniProtKB-KW	mg8|XP_003714269.1;Schizosaccharomyces_pombe|SPAP27G11.07c;Saccharomyces_cerevisiae|YGR262C;Tuber_melanosporum|GSTUM_00011571001;Neurospora_crassa|NCU04595;Sclerotinia_sclerotiorum|SS1G_10250;SH|scaffold53.t32;ntra|KAF3907603.1;morco1|RPB09028.1;pcon1|CCX06598.1;Aspergillus_niger|An09g04090
cluster1255	P32899	GO:0006364; P:rRNA processing; IDA:SGD	mg8|XP_003719621.1;Schizosaccharomyces_pombe|SPAC19D5.05c;Saccharomyces_cerevisiae|YHR148W;Tuber_melanosporum|GSTUM_00009414001;Neurospora_crassa|NCU01008;Sclerotinia_sclerotiorum|SS1G_05011;SH|scaffold16.t59;ntra|KAF3903731.1;morco1|RPB15596.1;pcon1|CCX29611.1;Aspergillus_niger|An05g00960
cluster1256	Q04013	GO:0006842; P:tricarboxylic acid transport; IDA:SGD	mg8|XP_003715411.1;Schizosaccharomyces_pombe|SPBC83.13;Saccharomyces_cerevisiae|YMR241W;Tuber_melanosporum|GSTUM_00002228001;Neurospora_crassa|NCU01689;Sclerotinia_sclerotiorum|SS1G_01624;SH|scaffold4.t66;ntra|KAF3912914.1;morco1|RPB17234.1;pcon1|CCX29863.1;Aspergillus_niger|An09g06670
cluster1258	Q9HGN7	GO:0006614; P:SRP-dependent cotranslational protein targeting to membrane; ISO:PomBase	mg8|XP_003712884.1;Schizosaccharomyces_pombe|SPBC36B7.03;Saccharomyces_cerevisiae|YOR254C;Tuber_melanosporum|GSTUM_00007528001;Neurospora_crassa|NCU00169;Sclerotinia_sclerotiorum|SS1G_12549;SH|scaffold21.t86;ntra|KAF3928391.1;morco1|RPB11751.1;pcon1|CCX13719.1;Aspergillus_niger|An01g13070
cluster1259	P06809	GO:0006123; P:mitochondrial electron transport, cytochrome c to oxygen; IBA:GO_Central	mg8|XP_003717791.1;Schizosaccharomyces_pombe|SPAC1296.02;Saccharomyces_cerevisiae|YGL187C;Tuber_melanosporum|GSTUM_00007235001;Neurospora_crassa|NCU05689;Sclerotinia_sclerotiorum|SS1G_03202;SH|scaffold30.t82;ntra|KAF3904482.1;morco1|RPB16713.1;pcon1|CCX11392.1;Aspergillus_niger|An07g07390
cluster1260	B2AR91	GO:0000049; F:tRNA binding; IEA:UniProtKB-UniRule	mg8|XP_003717923.1;Schizosaccharomyces_pombe|SPCPB16A4.04c;Saccharomyces_cerevisiae|YDL201W;Tuber_melanosporum|GSTUM_00007808001;Neurospora_crassa|NCU03936;Sclerotinia_sclerotiorum|SS1G_14425;SH|scaffold27.t125;ntra|KAF3904374.1;morco1|RPB12473.1;pcon1|CCX30638.1;Aspergillus_niger|An01g07580
cluster1261	P11491	GO:0006470; P:protein dephosphorylation; IDA:SGD	mg8|XP_003712860.1;Schizosaccharomyces_pombe|SPBC14F5.13c;Saccharomyces_cerevisiae|YDR481C;Tuber_melanosporum|GSTUM_00004737001;Neurospora_crassa|NCU08997;Sclerotinia_sclerotiorum|SS1G_03210;SH|scaffold2.t108;ntra|KAF3909686.1;morco1|RPB14896.1;pcon1|CCX30720.1;Aspergillus_niger|An07g07520
cluster1262	Q7S8R8	GO:0042176; P:regulation of protein catabolic process; IEA:InterPro	mg8|XP_003715310.1;Schizosaccharomyces_pombe|SPBP19A11.03c;Saccharomyces_cerevisiae|YHR027C;Tuber_melanosporum|GSTUM_00003152001;Neurospora_crassa|NCU07721;Sclerotinia_sclerotiorum|SS1G_08607;SH|scaffold1.t29;ntra|KAF3904133.1;morco1|RPB10568.1;pcon1|CCX05129.1;Aspergillus_niger|An18g03010
cluster1264	Q9C167	GO:0006260; P:DNA replication; IEA:UniProtKB-UniPathway	mg8|XP_003717161.1;Schizosaccharomyces_pombe|SPBC25D12.04;Saccharomyces_cerevisiae|YJL026W;Tuber_melanosporum|GSTUM_00008611001;Neurospora_crassa|NCU07887;Sclerotinia_sclerotiorum|SS1G_03490;SH|scaffold13.t187;ntra|KAF3902685.1;morco1|RPB15987.1;pcon1|CCX34706.1;Aspergillus_niger|An14g06870
cluster1265	Q59X23	GO:0044011; P:single-species biofilm formation on inanimate substrate; IMP:CGD	mg8|XP_003713520.1;Schizosaccharomyces_pombe|SPBC16C6.09;Saccharomyces_cerevisiae|YJR143C;Tuber_melanosporum|GSTUM_00001582001;Neurospora_crassa|NCU09332;Sclerotinia_sclerotiorum|SS1G_01831;SH|scaffold7.t189;ntra|KAF3928176.1;morco1|RPB17671.1;pcon1|CCX34801.1;Aspergillus_niger|An16g08490
cluster1266	O60132	GO:1903078; P:positive regulation of protein localization to plasma membrane; IMP:PomBase	mg8|XP_003717129.1;Schizosaccharomyces_pombe|SPBC1706.01;Tuber_melanosporum|GSTUM_00010128001;Neurospora_crassa|NCU00006;Sclerotinia_sclerotiorum|SS1G_03195;SH|scaffold13.t56;ntra|KAF3902909.1;morco1|RPB15831.1;pcon1|CCX31225.1;Aspergillus_niger|An08g04130;Saccharomyces_cerevisiae|YAR014C
cluster1267	Q4I1H6	GO:0015031; P:protein transport; IEA:UniProtKB-KW	mg8|XP_003720759.1;Schizosaccharomyces_pombe|SPBC887.06c;Saccharomyces_cerevisiae|YOR357C;Tuber_melanosporum|GSTUM_00000508001;Neurospora_crassa|NCU01914;Sclerotinia_sclerotiorum|SS1G_04020;SH|scaffold42.t106;ntra|KAF3917257.1;morco1|RPB09457.1;pcon1|CCX34440.1;Aspergillus_niger|An11g09460
cluster1268	Q395F2	GO:0006388; P:tRNA splicing, via endonucleolytic cleavage and ligation; IEA:UniProtKB-UniRule	mg8|XP_003712770.1;Tuber_melanosporum|GSTUM_00005659001;Neurospora_crassa|NCU06254;Sclerotinia_sclerotiorum|SS1G_06954;SH|scaffold14.t107;ntra|KAF3904336.1;morco1|RPB15392.1;pcon1|CCX34212.1;Aspergillus_niger|An07g07270;Schizosaccharomyces_pombe|SPAC2C4.12c;Saccharomyces_cerevisiae|YOL102C
cluster1269	Q6TWC4	GO:0009098; P:leucine biosynthetic process; IEA:UniProtKB-UniPathway	mg8|XP_003712774.1;Schizosaccharomyces_pombe|SPBC1A4.02c;Saccharomyces_cerevisiae|YCL018W;Tuber_melanosporum|GSTUM_00006378001;Neurospora_crassa|NCU06232;Sclerotinia_sclerotiorum|SS1G_07102;SH|scaffold2.t326;ntra|KAF3913142.1;morco1|RPB13158.1;pcon1|CCX34029.1;Aspergillus_niger|An01g14130
cluster1270	Q54YP4	GO:0016192; P:vesicle-mediated transport; ISS:dictyBase	mg8|XP_003716678.1;Saccharomyces_cerevisiae|YMR231W;Tuber_melanosporum|GSTUM_00006343001;Neurospora_crassa|NCU05422;Sclerotinia_sclerotiorum|SS1G_13462;SH|scaffold5.t180;ntra|KAF3907510.1;morco1|RPB16987.1;pcon1|CCX06471.1;Aspergillus_niger|An11g00940;Schizosaccharomyces_pombe|SPAC823.12
cluster1271	Q52EB3	GO:0009847; P:spore germination; IMP:PAMGO_MGG	mg8|XP_003717178.1;Schizosaccharomyces_pombe|SPCC63.08c;Saccharomyces_cerevisiae|YGL180W;Tuber_melanosporum|GSTUM_00009922001;Neurospora_crassa|NCU00188;Sclerotinia_sclerotiorum|SS1G_11231;SH|scaffold23.t54;ntra|KAF3924718.1;morco1|RPB12857.1;pcon1|CCX32495.1;Aspergillus_niger|An04g03950
cluster1272	Q9URZ5	GO:0099050; P:vesicle scission; NAS:PomBase	mg8|XP_003712225.1;Schizosaccharomyces_pombe|SPAC767.01c;Saccharomyces_cerevisiae|YKR001C;Tuber_melanosporum|GSTUM_00003856001;Neurospora_crassa|NCU04100;Sclerotinia_sclerotiorum|SS1G_03790;SH|scaffold27.t114;ntra|KAF3920114.1;morco1|RPB12484.1;pcon1|CCX31037.1;Aspergillus_niger|An02g10450
cluster1273	O14188	GO:0007165; P:signal transduction; IEA:InterPro	mg8|XP_003716181.1;Schizosaccharomyces_pombe|SPAC4F8.13c;Saccharomyces_cerevisiae|YPL242C;Tuber_melanosporum|GSTUM_00007207001;Neurospora_crassa|NCU03116;Sclerotinia_sclerotiorum|SS1G_12053;SH|scaffold30.t72;ntra|KAF3912981.1;morco1|RPB16699.1;pcon1|CCX13041.1;Aspergillus_niger|An07g08210
cluster1274	Q10478	GO:0045040; P:protein import into mitochondrial outer membrane; ISO:PomBase	mg8|XP_003717533.1;Schizosaccharomyces_pombe|SPAC17C9.06;Saccharomyces_cerevisiae|YNL026W;Tuber_melanosporum|GSTUM_00002787001;Neurospora_crassa|NCU05593;Sclerotinia_sclerotiorum|SS1G_04368;SH|scaffold10.t12;ntra|KAF3911699.1;morco1|RPB13830.1;pcon1|CCX07844.1;Aspergillus_niger|An14g00220
cluster1275	Q9Y7N9	GO:0035091; F:phosphatidylinositol binding; ISM:PomBase	mg8|XP_003718947.1;Schizosaccharomyces_pombe|SPCC1450.12;Saccharomyces_cerevisiae|YPR097W;Tuber_melanosporum|GSTUM_00011387001;Neurospora_crassa|NCU11324;Sclerotinia_sclerotiorum|SS1G_01824;SH|scaffold7.t42;ntra|KAF3928253.1;morco1|RPB17494.1;pcon1|CCX11909.1;Aspergillus_niger|An02g11440
cluster1276	Q4INS6	GO:0051321; P:meiotic cell cycle; IEA:UniProtKB-KW	mg8|XP_003713609.1;Schizosaccharomyces_pombe|SPCC4G3.05c;Tuber_melanosporum|GSTUM_00006347001;Neurospora_crassa|NCU07457;Sclerotinia_sclerotiorum|SS1G_01584;SH|scaffold54.t73;ntra|KAF3913447.1;morco1|RPB07465.1;pcon1|CCX06170.1;Aspergillus_niger|An02g08730;Saccharomyces_cerevisiae|YDR386W
cluster1278	A4RIF1	GO:0006415; P:translational termination; IEA:EnsemblFungi	mg8|XP_003715569.1;Schizosaccharomyces_pombe|SPBC12C2.06;Saccharomyces_cerevisiae|YOR046C;Tuber_melanosporum|GSTUM_00006139001;Neurospora_crassa|NCU01160;Sclerotinia_sclerotiorum|SS1G_10291;SH|scaffold7.t123;ntra|KAF3903983.1;morco1|RPB17595.1;pcon1|CCX07915.1;Aspergillus_niger|An10g00360
cluster1279	Q9C2D4	GO:0006605; P:protein targeting; IEA:InterPro	mg8|XP_003721014.1;Schizosaccharomyces_pombe|SPAC4G8.02c;Tuber_melanosporum|GSTUM_00000005001;Neurospora_crassa|NCU04127;Sclerotinia_sclerotiorum|SS1G_13172;SH|scaffold32.t30;ntra|KAF3917295.1;morco1|RPB11891.1;pcon1|CCX13588.1;Aspergillus_niger|An01g11630;Saccharomyces_cerevisiae|YDR086C
cluster1280	Q4SPU8	GO:0006457; P:protein folding; IEA:InterPro	mg8|XP_003710506.1;Saccharomyces_cerevisiae|YJL179W;Tuber_melanosporum|GSTUM_00003483001;Neurospora_crassa|NCU02970;Sclerotinia_sclerotiorum|SS1G_14411;SH|scaffold62.t23;ntra|KAF3923543.1;morco1|RPB10835.1;Aspergillus_niger|An01g07750;pcon1|CCX34163.1;Schizosaccharomyces_pombe|SPBC1D7.01
cluster1281	Q09746	GO:0030833; P:regulation of actin filament polymerization; IBA:GO_Central	mg8|XP_003715568.1;Schizosaccharomyces_pombe|SPBC12C2.05c;Saccharomyces_cerevisiae|YHR114W;Tuber_melanosporum|GSTUM_00006140001;Neurospora_crassa|NCU01161;Sclerotinia_sclerotiorum|SS1G_10292;SH|scaffold7.t126;ntra|KAF3904045.1;morco1|RPB17598.1;pcon1|CCX04961.1;Aspergillus_niger|An10g00370
cluster1282	Q640V2	GO:0006511; P:ubiquitin-dependent protein catabolic process; IBA:GO_Central	mg8|XP_003713566.1;Schizosaccharomyces_pombe|SPBC29A3.03c;Tuber_melanosporum|GSTUM_00011663001;Neurospora_crassa|NCU00898;Sclerotinia_sclerotiorum|SS1G_06314;SH|scaffold4.t236;ntra|KAF3921531.1;morco1|RPB17443.1;pcon1|CCX31883.1;Aspergillus_niger|An01g03610;Saccharomyces_cerevisiae|YDR255C
cluster1283	A4RM00	GO:0045040; P:protein import into mitochondrial outer membrane; IEA:UniProtKB-UniRule	mg8|XP_003713895.1;Schizosaccharomyces_pombe|SPBC28F2.06c;Saccharomyces_cerevisiae|YOL009C;Tuber_melanosporum|GSTUM_00001629001;Neurospora_crassa|NCU02067;Sclerotinia_sclerotiorum|SS1G_06139;SH|scaffold3.t61;ntra|KAF3921622.1;morco1|RPB09750.1;pcon1|CCX09685.1;Aspergillus_niger|An01g12820
cluster1284	Q5AQL1	GO:0006400; P:tRNA modification; IBA:GO_Central	mg8|XP_003716291.1;Schizosaccharomyces_pombe|SPAC23C11.09;Saccharomyces_cerevisiae|YOR335C;Tuber_melanosporum|GSTUM_00007997001;Neurospora_crassa|NCU02566;Sclerotinia_sclerotiorum|SS1G_06001;SH|scaffold7.t147;ntra|KAF3905529.1;morco1|RPB17622.1;pcon1|CCX13711.1;Aspergillus_niger|An16g09320
cluster1285	A4QTQ9	GO:0042254; P:ribosome biogenesis; ISS:PAMGO_MGG	mg8|XP_003712495.1;Schizosaccharomyces_pombe|SPBC23E6.04c;Saccharomyces_cerevisiae|YJL109C;Tuber_melanosporum|GSTUM_00004312001;Neurospora_crassa|NCU00336;Sclerotinia_sclerotiorum|SS1G_12551;SH|scaffold2.t315;ntra|KAF3913084.1;morco1|RPB13149.1;pcon1|CCX15871.1;Aspergillus_niger|An08g09160
cluster1286	A4QVZ8	GO:0046470; P:phosphatidylcholine metabolic process; IEA:InterPro	mg8|XP_003712018.1;Schizosaccharomyces_pombe|SPCC4B3.04c;Saccharomyces_cerevisiae|YML059C;Tuber_melanosporum|GSTUM_00010985001;Neurospora_crassa|NCU08276;Sclerotinia_sclerotiorum|SS1G_13049;SH|scaffold12.t50;ntra|KAF3927554.1;morco1|RPB10016.1;pcon1|CCX08316.1;Aspergillus_niger|An14g03050
cluster1287	O13910	GO:0030490; P:maturation of SSU-rRNA; ISO:PomBase	mg8|XP_003715478.1;Schizosaccharomyces_pombe|SPAC23C11.03;Saccharomyces_cerevisiae|YJR002W;Tuber_melanosporum|GSTUM_00008013001;Neurospora_crassa|NCU03952;Sclerotinia_sclerotiorum|SS1G_03815;SH|scaffold11.t125;ntra|KAF3918128.1;morco1|RPB13995.1;pcon1|CCX08914.1;Aspergillus_niger|An04g00070
cluster1289	Q51LS1	GO:0000350; P:generation of catalytic spliceosome for second transesterification step; IEA:InterPro	mg8|XP_003720918.1;Schizosaccharomyces_pombe|SPBC32F12.05c;Saccharomyces_cerevisiae|YJR050W;Tuber_melanosporum|GSTUM_00009435001;Neurospora_crassa|NCU00664;Sclerotinia_sclerotiorum|SS1G_03552;SH|scaffold4.t39;ntra|KAF3903589.1;morco1|RPB17194.1;pcon1|CCX08898.1;Aspergillus_niger|An07g04790
cluster1291	P25303	GO:0030433; P:ubiquitin-dependent ERAD pathway; IMP:SGD	mg8|XP_003711414.1;Saccharomyces_cerevisiae|YMR214W;Tuber_melanosporum|GSTUM_00005543001;Neurospora_crassa|NCU11102;Sclerotinia_sclerotiorum|SS1G_04892;SH|scaffold76.t29;ntra|KAF3919976.1;morco1|RPB16604.1;pcon1|CCX30683.1;Aspergillus_niger|An05g00880;Schizosaccharomyces_pombe|SPBC1347.05c
cluster1292	Q10442	GO:1990543; P:mitochondrial S-adenosyl-L-methionine transmembrane transport; ISS:PomBase	mg8|XP_003717888.1;Schizosaccharomyces_pombe|SPAC12B10.09;Saccharomyces_cerevisiae|YNL003C;Tuber_melanosporum|GSTUM_00002441001;Neurospora_crassa|NCU01568;Sclerotinia_sclerotiorum|SS1G_09594;SH|scaffold5.t193;ntra|KAF3926630.1;morco1|RPB17000.1;pcon1|CCX29783.1;Aspergillus_niger|An18g02850
cluster1293	Q99161	GO:0015031; P:protein transport; IEA:UniProtKB-KW	mg8|XP_003712053.1;Schizosaccharomyces_pombe|SPAC17G6.09;Tuber_melanosporum|GSTUM_00003357001;Neurospora_crassa|NCU06333;Sclerotinia_sclerotiorum|SS1G_01331;SH|scaffold27.t135;ntra|KAF3918680.1;morco1|RPB12460.1;pcon1|CCX32525.1;Aspergillus_niger|An02g01510;Saccharomyces_cerevisiae|YPL094C
cluster1294	P87323	GO:0032874; P:positive regulation of stress-activated MAPK cascade; IMP:PomBase	mg8|XP_003720828.1;Schizosaccharomyces_pombe|SPBC887.10;Saccharomyces_cerevisiae|YLR006C;Tuber_melanosporum|GSTUM_00000094001;Neurospora_crassa|NCU01895;Sclerotinia_sclerotiorum|SS1G_03429;SH|scaffold75.t6;ntra|KAF3903641.1;morco1|RPB10483.1;pcon1|CCX32328.1;Aspergillus_niger|An03g04670
cluster1295	Q10105	GO:0072431; P:signal transduction involved in mitotic G1 DNA damage checkpoint; IMP:PomBase	mg8|XP_003710832.1;Schizosaccharomyces_pombe|SPAC18G6.05c;Saccharomyces_cerevisiae|YGL195W;Tuber_melanosporum|GSTUM_00005507001;Neurospora_crassa|NCU05803;Sclerotinia_sclerotiorum|SS1G_03731;SH|scaffold2.t3;ntra|KAF3907755.1;morco1|RPB16571.1;pcon1|CCX09447.1;Aspergillus_niger|An05g00530
cluster1296	B8NDZ1	GO:0032790; P:ribosome disassembly; IEA:UniProtKB-UniRule	mg8|XP_003714382.1;Schizosaccharomyces_pombe|SPBC660.10;Saccharomyces_cerevisiae|YJL102W;Tuber_melanosporum|GSTUM_00004881001;Neurospora_crassa|NCU07021;Sclerotinia_sclerotiorum|SS1G_09418;SH|scaffold41.t71;ntra|KAF3902826.1;morco1|RPB10386.1;pcon1|CCX32446.1;Aspergillus_niger|An17g00570
cluster1297	A4RJH4	GO:0006915; P:apoptotic process; IEA:UniProtKB-KW	mg8|XP_003714841.1;Schizosaccharomyces_pombe|SPAC23G3.12c;Saccharomyces_cerevisiae|YNL123W;Tuber_melanosporum|GSTUM_00008284001;Neurospora_crassa|NCU05200;Sclerotinia_sclerotiorum|SS1G_01944;SH|scaffold12.t109.3;ntra|KAF3918611.1;morco1|RPB10887.1;pcon1|CCX32263.1;Aspergillus_niger|An08g08670
cluster1298	P35197	GO:0006890; P:retrograde vesicle-mediated transport, Golgi to ER; IDA:SGD	mg8|XP_003714742.1;Saccharomyces_cerevisiae|YDL226C;Tuber_melanosporum|GSTUM_00000637001;Neurospora_crassa|NCU07734;Sclerotinia_sclerotiorum|SS1G_02593;SH|scaffold9.t171;ntra|KAF3902849.1;morco1|RPB07241.1;pcon1|CCX14576.1;Aspergillus_niger|An17g00400;Schizosaccharomyces_pombe|SPCC622.14
cluster1299	O59712	GO:0006814; P:sodium ion transport; IEA:InterPro	mg8|XP_003717889.1;Schizosaccharomyces_pombe|SPBC3B8.04c;Saccharomyces_cerevisiae|YNR013C;Tuber_melanosporum|GSTUM_00001063001;Neurospora_crassa|NCU01540;Sclerotinia_sclerotiorum|SS1G_03898;SH|scaffold18.t65;ntra|KAF3905699.1;morco1|RPB13040.1;pcon1|CCX32774.1;Aspergillus_niger|An01g03120
cluster1302	P20967	GO:0006099; P:tricarboxylic acid cycle; IBA:GO_Central	mg8|XP_003716844.1;Schizosaccharomyces_pombe|SPBC3H7.03c;Saccharomyces_cerevisiae|YIL125W;Tuber_melanosporum|GSTUM_00000661001;Neurospora_crassa|NCU05425;Sclerotinia_sclerotiorum|SS1G_05934;SH|scaffold32.t47;ntra|KAF3923767.1;morco1|RPB11910.1;pcon1|CCX06129.1;Aspergillus_niger|An04g04750
cluster1303	O74366	GO:0006367; P:transcription initiation from RNA polymerase II promoter; ISO:PomBase	mg8|XP_003720002.1;Schizosaccharomyces_pombe|SPBC30B4.07c;Tuber_melanosporum|GSTUM_00008890001;Neurospora_crassa|NCU01580;Sclerotinia_sclerotiorum|SS1G_13425;SH|scaffold37.t6;ntra|KAF3912338.1;morco1|RPB14349.1;pcon1|CCX04898.1;Aspergillus_niger|An18g03180;Saccharomyces_cerevisiae|YPR056W
cluster1304	Q2KHZ2	GO:0006412; P:translation; IBA:GO_Central	mg8|XP_003709309.1;Schizosaccharomyces_pombe|SPBC25B2.01;Saccharomyces_cerevisiae|YKR084C;Tuber_melanosporum|GSTUM_00010479001;Neurospora_crassa|NCU03981;Sclerotinia_sclerotiorum|SS1G_02265;SH|scaffold5.t68;morco1|RPB16852.1;pcon1|CCX16991.1;Aspergillus_niger|An11g04200;ntra|KAF3908207.1
cluster1305	P32361	GO:0034976; P:response to endoplasmic reticulum stress; IMP:SGD	mg8|XP_003708741.1;Schizosaccharomyces_pombe|SPAC167.01;Saccharomyces_cerevisiae|YHR079C;Tuber_melanosporum|GSTUM_00011029001;Neurospora_crassa|NCU02202;Sclerotinia_sclerotiorum|SS1G_04823;SH|scaffold19.t86;ntra|KAF3926342.1;morco1|RPB11231.1;pcon1|CCX06839.1;Aspergillus_niger|An01g06550
cluster1306	Q9UTB3	GO:0031119; P:tRNA pseudouridine synthesis; ISO:PomBase	mg8|XP_003709381.1;Schizosaccharomyces_pombe|SPAC25B8.05;Saccharomyces_cerevisiae|YFL001W;Tuber_melanosporum|GSTUM_00010288001;Neurospora_crassa|NCU01784;Sclerotinia_sclerotiorum|SS1G_12226;SH|scaffold12.t125;ntra|KAF3918742.1;morco1|RPB10907.1;pcon1|CCX34905.1;Aspergillus_niger|An02g09220
cluster1307	O42857	GO:0070881; P:regulation of proline transport; ISO:PomBase	mg8|XP_003718352.1;Schizosaccharomyces_pombe|SPAC23H3.03c;Saccharomyces_cerevisiae|YEL062W;Tuber_melanosporum|GSTUM_00005110001;Neurospora_crassa|NCU03029;Sclerotinia_sclerotiorum|SS1G_05858;SH|scaffold17.t102;ntra|KAF3921565.1;morco1|RPB14191.1;pcon1|CCX05969.1;Aspergillus_niger|An01g03520
cluster1308	Q06512	GO:0006364; P:rRNA processing; IMP:SGD	mg8|XP_003713710.1;Schizosaccharomyces_pombe|SPBC1604.06c;Saccharomyces_cerevisiae|YPR144C;Tuber_melanosporum|GSTUM_00004019001;Neurospora_crassa|NCU00501;Sclerotinia_sclerotiorum|SS1G_01408;SH|scaffold74.t12;ntra|KAF3928130.1;morco1|RPB09364.1;pcon1|CCX30889.1;Aspergillus_niger|An16g07300
cluster1309	O42936	GO:0006364; P:rRNA processing; IMP:PomBase	mg8|XP_003715119.1;Tuber_melanosporum|GSTUM_00007630001;Neurospora_crassa|NCU11261;Sclerotinia_sclerotiorum|SS1G_03570;ntra|KAF3928903.1;morco1|RPB15933.1;pcon1|CCX12043.1;Aspergillus_niger|An14g06350;Schizosaccharomyces_pombe|SPBC16C6.12c;SH|scaffold13.t141;Saccharomyces_cerevisiae|YKR063C
cluster1310	Q12152	GO:0006468; P:protein phosphorylation; ISA:SGD	mg8|XP_003708708.1;Schizosaccharomyces_pombe|SPAC890.03;Saccharomyces_cerevisiae|YPL150W;Tuber_melanosporum|GSTUM_00001495001;Neurospora_crassa|NCU02245;Sclerotinia_sclerotiorum|SS1G_04288;morco1|RPB12079.1;pcon1|CCX31381.1;Aspergillus_niger|An18g06320;ntra|KAF3915985.1;SH|scaffold52.t56
cluster1311	Q9P7M9	GO:0009231; P:riboflavin biosynthetic process; ISO:PomBase	mg8|XP_003715888.1;Schizosaccharomyces_pombe|SPAP27G11.09c;Saccharomyces_cerevisiae|YBL033C;Tuber_melanosporum|GSTUM_00008617001;Neurospora_crassa|NCU07188;Sclerotinia_sclerotiorum|SS1G_01061;SH|scaffold3.t113;ntra|KAF3909621.1;morco1|RPB13512.1;pcon1|CCX30154.1;Aspergillus_niger|An08g06370
cluster1314	Q9UT95	GO:0016887; F:ATPase activity; ISM:PomBase	mg8|XP_003719684.1;Schizosaccharomyces_pombe|SPAC323.04;Saccharomyces_cerevisiae|YDR061W;Tuber_melanosporum|GSTUM_00010877001;Neurospora_crassa|NCU05226;Sclerotinia_sclerotiorum|SS1G_03677;SH|scaffold8.t112;ntra|KAF3911027.1;morco1|RPB14586.1;pcon1|CCX08363.1;Aspergillus_niger|An03g03470
cluster1315	O94269	GO:0060628; P:regulation of ER to Golgi vesicle-mediated transport; ISO:PomBase	mg8|XP_003711842.1;Schizosaccharomyces_pombe|SPBP8B7.21;Saccharomyces_cerevisiae|YER151C;Tuber_melanosporum|GSTUM_00009422001;Neurospora_crassa|NCU04333;Sclerotinia_sclerotiorum|SS1G_04855;SH|scaffold16.t71;ntra|KAF3920737.1;morco1|RPB15610.1;pcon1|CCX06450.1;Aspergillus_niger|An07g09730
cluster1316	Q51TF7	GO:0000387; P:spliceosomal snRNP assembly; ISS:UniProtKB	mg8|XP_003711071.1;Schizosaccharomyces_pombe|SPAC3A12.11c;Saccharomyces_cerevisiae|YDL209C;Tuber_melanosporum|GSTUM_00010676001;Neurospora_crassa|NCU01184;Sclerotinia_sclerotiorum|SS1G_00605;SH|scaffold18.t134;ntra|KAF3908741.1;morco1|RPB12968.1;pcon1|CCX12567.1;Aspergillus_niger|An17g00850
cluster1317	O74968	GO:0000398; P:mRNA splicing, via spliceosome; IBA:GO_Central	mg8|XP_003715274.1;Schizosaccharomyces_pombe|SPBC4B4.07c;Tuber_melanosporum|GSTUM_00010028001;Neurospora_crassa|NCU08034;Sclerotinia_sclerotiorum|SS1G_08579;SH|scaffold1.t63;ntra|KAF3926629.1;morco1|RPB10529.1;pcon1|CCX07361.1;Aspergillus_niger|An18g02460;Saccharomyces_cerevisiae|YBR119W
cluster1318	Q9USR2	GO:0000245; P:spliceosomal complex assembly; IEA:InterPro	mg8|XP_003715141.1;Schizosaccharomyces_pombe|SPBC577.07;Saccharomyces_cerevisiae|YFR005C;Tuber_melanosporum|GSTUM_00005342001;Neurospora_crassa|NCU09547;Sclerotinia_sclerotiorum|SS1G_05632;SH|scaffold74.t34;ntra|KAF3927110.1;morco1|RPB09396.1;pcon1|CCX16796.1;Aspergillus_niger|An04g01880
cluster1319	O74111	GO:0006260; P:DNA replication; IEA:UniProtKB-KW	mg8|XP_003710211.1;Schizosaccharomyces_pombe|SPAC27E2.10c;Saccharomyces_cerevisiae|YNL290W;Tuber_melanosporum|GSTUM_00009072001;Neurospora_crassa|NCU08427;Sclerotinia_sclerotiorum|SS1G_01540;SH|scaffold27.t94;ntra|KAF3915914.1;morco1|RPB12507.1;pcon1|CCX33879.1;Aspergillus_niger|An16g01580
cluster1321	Q12296	GO:0007005; P:mitochondrion organization; IMP:SGD	mg8|XP_003714232.1;Schizosaccharomyces_pombe|SPCC4B3.03c;Saccharomyces_cerevisiae|YOL060C;Tuber_melanosporum|GSTUM_00003555001;Neurospora_crassa|NCU04814;Sclerotinia_sclerotiorum|SS1G_09535;SH|scaffold3.t241;ntra|KAF3908146.1;morco1|RPB13665.1;pcon1|CCX07744.1;Aspergillus_niger|An11g03290
cluster1322	O42854	GO:0030036; P:actin cytoskeleton organization; ISO:PomBase	mg8|XP_003719716.1;Schizosaccharomyces_pombe|SPAC23A1.17;Saccharomyces_cerevisiae|YJL020C;Tuber_melanosporum|GSTUM_00009027001;Neurospora_crassa|NCU07012;Sclerotinia_sclerotiorum|SS1G_08273;SH|scaffold53.t43;ntra|KAF3903796.1;morco1|RPB09017.1;pcon1|CCX16389.1;Aspergillus_niger|An16g04670
cluster1324	Q9R1K5	GO:0072425; P:signal transduction involved in G2 DNA damage checkpoint; ISS:UniProtKB	mg8|XP_003709620.1;Schizosaccharomyces_pombe|SPAC144.13c;Saccharomyces_cerevisiae|YGL003C;Tuber_melanosporum|GSTUM_00009718001;Neurospora_crassa|NCU01269;Sclerotinia_sclerotiorum|SS1G_07185;SH|scaffold1.t285;ntra|KAF3902242.1;morco1|RPB16256.1;pcon1|CCX33897.1;Aspergillus_niger|An02g11920
cluster1327	P46985	GO:0006487; P:protein N-linked glycosylation; IMP:SGD	mg8|XP_003715361.1;Saccharomyces_cerevisiae|YJL183W;Tuber_melanosporum|GSTUM_00002332001;Neurospora_crassa|NCU06762;Sclerotinia_sclerotiorum|SS1G_10383;SH|scaffold3.t152;ntra|KAF3915013.1;morco1|RPB13558.1;pcon1|CCX32076.1;Aspergillus_niger|An04g05940;Schizosaccharomyces_pombe|SPBC8D2.17
cluster1328	Q7SCY7	GO:0005743; C:mitochondrial inner membrane; IEA:UniProtKB-SubCell	mg8|XP_003718248.1;Tuber_melanosporum|GSTUM_00006747001;Neurospora_crassa|NCU02117;Sclerotinia_sclerotiorum|SS1G_04706;SH|scaffold2.t414;ntra|KAF3915901.1;morco1|RPB13260.1;pcon1|CCX33601.1;Aspergillus_niger|An09g02510;Saccharomyces_cerevisiae|YLR251W;Schizosaccharomyces_pombe|SPAC4G9.14
cluster1329	Q09832	GO:0031591; P:wybutosine biosynthetic process; ISO:PomBase	mg8|XP_003719944.1;Schizosaccharomyces_pombe|SPAC4G8.06c;Saccharomyces_cerevisiae|YML005W;Tuber_melanosporum|GSTUM_00010910001;Neurospora_crassa|NCU10483;Sclerotinia_sclerotiorum|SS1G_02487;SH|scaffold22.t93;ntra|KAF3912293.1;morco1|RPB09149.1;pcon1|CCX33026.1;Aspergillus_niger|An18g03090
cluster1330	Q01939	GO:0043161; P:proteasome-mediated ubiquitin-dependent protein catabolic process; IPI:SGD	mg8|XP_003714319.1;Schizosaccharomyces_pombe|SPBC23G7.12c;Saccharomyces_cerevisiae|YGL048C;Tuber_melanosporum|GSTUM_00000006001;Neurospora_crassa|NCU05363;Sclerotinia_sclerotiorum|SS1G_01641;SH|scaffold32.t29;ntra|KAF3927598.1;morco1|RPB11890.1;pcon1|CCX08283.1;Aspergillus_niger|An14g00180
cluster1331	Q09330	GO:0016973; P:poly(A)+ mRNA export from nucleus; IMP:PomBase	mg8|XP_003709373.1;Schizosaccharomyces_pombe|SPBC1D7.04;Saccharomyces_cerevisiae|YDR381W;Tuber_melanosporum|GSTUM_00005829001;Neurospora_crassa|NCU01793;Sclerotinia_sclerotiorum|SS1G_13464;SH|scaffold22.t62.1;ntra|KAF3913704.1;morco1|RPB09111.1;pcon1|CCX12248.1;Aspergillus_niger|An14g05300
cluster1332	Q7S9I1	GO:0007007; P:inner mitochondrial membrane organization; IBA:GO_Central	mg8|XP_003719293.1;Schizosaccharomyces_pombe|SPAC823.13c;Saccharomyces_cerevisiae|YDR393W;Tuber_melanosporum|GSTUM_00010745001;Neurospora_crassa|NCU06546;Sclerotinia_sclerotiorum|SS1G_03646;SH|scaffold67.t5;ntra|KAF3912291.1;morco1|RPB07669.1;pcon1|CCX33465.1;Aspergillus_niger|An14g04090
cluster1333	O14302	GO:1902404; P:mitotic actomyosin contractile ring contraction; IMP:PomBase	mg8|XP_003719893.1;Schizosaccharomyces_pombe|SPAC9G1.06c;Saccharomyces_cerevisiae|YDL117W;Tuber_melanosporum|GSTUM_00003376001;Neurospora_crassa|NCU04095;Sclerotinia_sclerotiorum|SS1G_01268;SH|scaffold27.t161;ntra|KAF3912922.1;morco1|RPB12434.1;pcon1|CCX09739.1;Aspergillus_niger|An09g05760
cluster1334	Q9USP1	GO:0002926; P:tRNA wobble base 5-methoxycarbonylmethyl-2-thiouridinylation; IGI:PomBase	mg8|XP_003715267.1;Schizosaccharomyces_pombe|SPCC11E10.06c;Saccharomyces_cerevisiae|YPL101W;Tuber_melanosporum|GSTUM_00004675001;Neurospora_crassa|NCU08031;Sclerotinia_sclerotiorum|SS1G_08474;SH|scaffold2.t289;ntra|KAF3912330.1;morco1|RPB13111.1;pcon1|CCX32929.1;Aspergillus_niger|An01g02210
cluster1335	Q9HGL3	GO:1904689; P:negative regulation of cytoplasmic translational initiation; ISO:PomBase	mg8|XP_003709188.1;Schizosaccharomyces_pombe|SPBC800.09;Saccharomyces_cerevisiae|YPR129W;Tuber_melanosporum|GSTUM_00002469001;Neurospora_crassa|NCU03366;Sclerotinia_sclerotiorum|SS1G_02070;SH|scaffold16.t5;ntra|KAF3902042.1;morco1|RPB15524.1;pcon1|CCX06507.1;Aspergillus_niger|An08g05060
cluster1336	Q54JK4	GO:0007034; P:vacuolar transport; IEA:InterPro	mg8|XP_003717660.1;Saccharomyces_cerevisiae|YDR486C;Tuber_melanosporum|GSTUM_00012039001;Neurospora_crassa|NCU04541;Sclerotinia_sclerotiorum|SS1G_06150;SH|scaffold4.t121;ntra|KAF3926489.1;morco1|RPB17294.1;pcon1|CCX14307.1;Aspergillus_niger|An04g05670;Schizosaccharomyces_pombe|SPCC162.06c
cluster1337	O13930	GO:0006886; P:intracellular protein transport; IC:PomBase	mg8|XP_003720795.1;Schizosaccharomyces_pombe|SPAC23C4.10;Tuber_melanosporum|GSTUM_00000706001;Neurospora_crassa|NCU01911;Sclerotinia_sclerotiorum|SS1G_04015;SH|scaffold42.t89;ntra|KAF3917299.1;morco1|RPB09475.1;pcon1|CCX04950.1;Aspergillus_niger|An11g09910;Saccharomyces_cerevisiae|YNL272C
cluster1338	P78695	GO:0030433; P:ubiquitin-dependent ERAD pathway; IBA:GO_Central	mg8|XP_003709308.1;Schizosaccharomyces_pombe|SPAC22A12.15c;Saccharomyces_cerevisiae|YJL034W;Tuber_melanosporum|GSTUM_00010477001;Neurospora_crassa|NCU03982;Sclerotinia_sclerotiorum|SS1G_02266;SH|scaffold5.t69;ntra|KAF3905321.1;morco1|RPB16853.1;pcon1|CCX16990.1;Aspergillus_niger|An11g04180
cluster1339	P20285	GO:0006096; P:glycolytic process; IEA:UniProtKB-KW	mg8|XP_003720354.1;Schizosaccharomyces_pombe|SPCC794.07;Saccharomyces_cerevisiae|YNL071W;Tuber_melanosporum|GSTUM_00001753001;Neurospora_crassa|NCU07659;Sclerotinia_sclerotiorum|SS1G_14074;SH|scaffold21.t39;ntra|KAF3914078.1;morco1|RPB11804.1;pcon1|CCX07592.1;Aspergillus_niger|An07g02180
cluster1340	Q870Q1	GO:0043967; P:histone H4 acetylation; IBA:GO_Central	mg8|XP_003715050.1;Tuber_melanosporum|GSTUM_00003882001;Neurospora_crassa|NCU04002;Sclerotinia_sclerotiorum|SS1G_03820;SH|scaffold8.t208;ntra|KAF3909674.1;morco1|RPB14474.1;pcon1|CCX34934.1;Aspergillus_niger|An04g01770;Schizosaccharomyces_pombe|SPAC9G1.13c;Saccharomyces_cerevisiae|YGR002C
cluster1341	O13298	GO:0006357; P:regulation of transcription by RNA polymerase II; IEP:PomBase	mg8|XP_003714621.1;Neurospora_crassa|NCU02795;Sclerotinia_sclerotiorum|SS1G_04238;SH|scaffold30.t69;ntra|KAF3907468.1;morco1|RPB16694.1;pcon1|CCX31102.1;Aspergillus_niger|An07g08380;Schizosaccharomyces_pombe|SPAC3G9.07c;Saccharomyces_cerevisiae|YGL194C;Tuber_melanosporum|GSTUM_00007198001
cluster1342	P38293	GO:0006511; P:ubiquitin-dependent protein catabolic process; IMP:SGD	mg8|XP_003719683.1;Schizosaccharomyces_pombe|SPCC14G10.03c;Saccharomyces_cerevisiae|YBR173C;Tuber_melanosporum|GSTUM_00008849001;Neurospora_crassa|NCU05227;Sclerotinia_sclerotiorum|SS1G_03676;SH|scaffold55.t42;ntra|KAF3926550.1;morco1|RPB14419.1;Aspergillus_niger|An14g03930;pcon1|CCX16320.1
cluster1343	A4RK04	GO:0043161; P:proteasome-mediated ubiquitin-dependent protein catabolic process; ISS:PAMGO_MGG	mg8|XP_003714651.1;Tuber_melanosporum|GSTUM_00005239001;Neurospora_crassa|NCU09000;Sclerotinia_sclerotiorum|SS1G_07449;SH|scaffold38.t22;ntra|KAF3923935.1;morco1|RPB16021.1;pcon1|CCX06848.1;Aspergillus_niger|An17g02160;Saccharomyces_cerevisiae|YIL097W;Schizosaccharomyces_pombe|SPBC106.13
cluster1344	Q2GV49	GO:0006364; P:rRNA processing; IEA:UniProtKB-KW	mg8|XP_003709203.1;Schizosaccharomyces_pombe|SPBC24C6.02;Saccharomyces_cerevisiae|YFL002C;Tuber_melanosporum|GSTUM_00010424001;Neurospora_crassa|NCU03380;Sclerotinia_sclerotiorum|SS1G_12221;SH|scaffold2.t124;ntra|KAF3918621.1;morco1|RPB14876.1;pcon1|CCX06437.1;Aspergillus_niger|An02g09170
cluster1345	Q7SEY2	GO:0006378; P:mRNA polyadenylation; IBA:GO_Central	mg8|XP_003718261.1;Schizosaccharomyces_pombe|SPBC1709.08;Saccharomyces_cerevisiae|YDR301W;Tuber_melanosporum|GSTUM_00003274001;Neurospora_crassa|NCU02082;Sclerotinia_sclerotiorum|SS1G_12256;SH|scaffold15.t51;ntra|KAF3929829.1;morco1|RPB14979.1;pcon1|CCX30099.1;Aspergillus_niger|An16g09140
cluster1346	P40533	GO:0006506; P:GPI anchor biosynthetic process; IBA:GO_Central	mg8|XP_003719594.1;Saccharomyces_cerevisiae|YIL039W;Tuber_melanosporum|GSTUM_00007209001;Neurospora_crassa|NCU02940;Sclerotinia_sclerotiorum|SS1G_06322;SH|scaffold30.t94;ntra|KAF3914050.1;morco1|RPB07979.1;pcon1|CCX10834.1;Aspergillus_niger|An07g07830;Schizosaccharomyces_pombe|SPAC23A1.02c
cluster1347	G0S8F1	GO:0006364; P:rRNA processing; IEA:EnsemblFungi	mg8|XP_003715331.1;Schizosaccharomyces_pombe|SPBC651.01c;Saccharomyces_cerevisiae|YPL093W;Tuber_melanosporum|GSTUM_00011573001;Neurospora_crassa|NCU05289;Sclerotinia_sclerotiorum|SS1G_01347;SH|scaffold4.t184;ntra|KAF3924731.1;morco1|RPB17380.1;pcon1|CCX29600.1;Aspergillus_niger|An02g03520
cluster1348	Q5RA77	GO:0006890; P:retrograde vesicle-mediated transport, Golgi to ER; IEA:InterPro	mg8|XP_003710575.1;Schizosaccharomyces_pombe|SPCC285.08;Saccharomyces_cerevisiae|YFR051C;Tuber_melanosporum|GSTUM_00002928001;Neurospora_crassa|NCU00493;Sclerotinia_sclerotiorum|SS1G_07125;SH|scaffold74.t24;ntra|KAF3913269.1;morco1|RPB09378.1;pcon1|CCX30248.1;Aspergillus_niger|An01g14250
cluster1349	A4RMK0	GO:0046872; F:metal ion binding; IEA:UniProtKB-KW	mg8|XP_003713685.1;Schizosaccharomyces_pombe|SPBC19F8.04c;Saccharomyces_cerevisiae|YGL085W;Tuber_melanosporum|GSTUM_00008821001;Neurospora_crassa|NCU11241;Sclerotinia_sclerotiorum|SS1G_02979;SH|scaffold55.t24;ntra|KAF3911154.1;morco1|RPB14438.1;pcon1|CCX30128.1;Aspergillus_niger|An01g04700
cluster1350	Q4IJT5	GO:0006412; P:translation; IEA:UniProtKB-KW	mg8|XP_003717344.1;Schizosaccharomyces_pombe|SPAC1F12.02c;Saccharomyces_cerevisiae|YKL056C;Tuber_melanosporum|GSTUM_00008989001;Neurospora_crassa|NCU06464;Sclerotinia_sclerotiorum|SS1G_12522;SH|scaffold10.t23;ntra|KAF3929257.1;morco1|RPB13812.1;pcon1|CCX09236.1;Aspergillus_niger|An01g10050
cluster1351	Q9Y7T6	GO:0006487; P:protein N-linked glycosylation; ISO:PomBase	mg8|XP_003712270.1;Schizosaccharomyces_pombe|SPCC63.10c;Tuber_melanosporum|GSTUM_00001815001;Neurospora_crassa|NCU03771;Sclerotinia_sclerotiorum|SS1G_11226;SH|scaffold12.t83_scaffold12.t84;ntra|KAF3924734.1;morco1|RPB09977.1;pcon1|CCX13669.1;Aspergillus_niger|An04g03960;Saccharomyces_cerevisiae|YMR013C
cluster1354	Q6CA53	GO:0006166; P:purine ribonucleoside salvage; IEA:UniProtKB-KW	mg8|XP_003718359.1;Schizosaccharomyces_pombe|SPAC23A1.03;Saccharomyces_cerevisiae|YML022W;Neurospora_crassa|NCU02090;Sclerotinia_sclerotiorum|SS1G_05687;SH|scaffold11.t106;ntra|KAF3913735.1;morco1|RPB13975.1;pcon1|CCX31554.1;Aspergillus_niger|An12g00320;Tuber_melanosporum|GSTUM_00000460001
cluster1355	Q8X0X0	GO:0006750; P:glutathione biosynthetic process; IBA:GO_Central	mg8|XP_003715549.1;Schizosaccharomyces_pombe|SPAC22F3.10c;Saccharomyces_cerevisiae|YJL101C;Tuber_melanosporum|GSTUM_00005466001;Neurospora_crassa|NCU01157;Sclerotinia_sclerotiorum|SS1G_10368;SH|scaffold9.t42;ntra|KAF3909671.1;morco1|RPB07415.1;pcon1|CCX08176.1;Aspergillus_niger|An02g09720
cluster1356	O36017	GO:0009249; P:protein lipoylation; ISO:PomBase	mg8|XP_003717595.1;Schizosaccharomyces_pombe|SPAC4F10.05c;Saccharomyces_cerevisiae|YLR239C;Neurospora_crassa|NCU00596;Sclerotinia_sclerotiorum|SS1G_02762;SH|scaffold42.t84;ntra|KAF3901853.1;morco1|RPB09481.1;pcon1|CCX06512.1;Aspergillus_niger|An11g09630;Tuber_melanosporum|GSTUM_00000727001
cluster1357	Q7S7R6	GO:0006412; P:translation; IEA:InterPro	mg8|XP_003709675.1;Saccharomyces_cerevisiae|YBR146W;Tuber_melanosporum|GSTUM_00004856001;Neurospora_crassa|NCU03827;Sclerotinia_sclerotiorum|SS1G_00219;SH|scaffold74.t21;ntra|KAF3925001.1;morco1|RPB09375.1;pcon1|CCX32116.1;Aspergillus_niger|An15g00770;Schizosaccharomyces_pombe|SPAC29A4.03c
cluster1358	Q09906	GO:0055085; P:transmembrane transport; ISM:PomBase	mg8|XP_003714737.1;Schizosaccharomyces_pombe|SPAC30D11.06c;Saccharomyces_cerevisiae|YKR051W;Tuber_melanosporum|GSTUM_00011249001;Neurospora_crassa|NCU07701;Sclerotinia_sclerotiorum|SS1G_01343;SH|scaffold1.t205.2;ntra|KAF3918707.1;morco1|RPB16348.1;pcon1|CCX30949.1;Aspergillus_niger|An02g05750
cluster1359	P41878	GO:0016579; P:protein deubiquitination; HDA:PomBase	mg8|XP_003711682.1;Schizosaccharomyces_pombe|SPAC31G5.13;Saccharomyces_cerevisiae|YFR004W;Tuber_melanosporum|GSTUM_00004807001;Neurospora_crassa|NCU00823;Sclerotinia_sclerotiorum|SS1G_05822;SH|scaffold2.t98;ntra|KAF3914169.1;morco1|RPB14911.1;pcon1|CCX30693.1;Aspergillus_niger|An07g07860
cluster1360	P38992	GO:0006665; P:sphingolipid metabolic process; IMP:SGD	mg8|XP_003717343.1;Schizosaccharomyces_pombe|SPBC887.15c;Saccharomyces_cerevisiae|YDR297W;Tuber_melanosporum|GSTUM_00008990001;Neurospora_crassa|NCU06465;Sclerotinia_sclerotiorum|SS1G_12521;SH|scaffold10.t22;ntra|KAF3907352.1;morco1|RPB13813.1;pcon1|CCX09235.1;Aspergillus_niger|An01g10030
cluster1361	Q03829	GO:0015693; P:magnesium ion transport; IDA:SGD	mg8|XP_003712015.1;Schizosaccharomyces_pombe|SPCC1442.03;Saccharomyces_cerevisiae|YMR166C;Tuber_melanosporum|GSTUM_00004270001;Neurospora_crassa|NCU08278;Sclerotinia_sclerotiorum|SS1G_13050;SH|scaffold34.t56;morco1|RPB08136.1;pcon1|CCX29939.1;Aspergillus_niger|An07g02810;ntra|KAF3918727.1
cluster1362	O74298	GO:0019878; P:lysine biosynthetic process via aminoadipic acid; IEA:UniProtKB-UniPathway	mg8|XP_003721184.1;Schizosaccharomyces_pombe|SPAP7G5.04c;Saccharomyces_cerevisiae|YBR115C;Tuber_melanosporum|GSTUM_00010502001;Neurospora_crassa|NCU03010;Sclerotinia_sclerotiorum|SS1G_08185;SH|scaffold11.t41;ntra|KAF3914241.1;morco1|RPB13900.1;pcon1|CCX30155.1;Aspergillus_niger|An04g05420
cluster1363	Q52F10	GO:0008380; P:RNA splicing; IEA:UniProtKB-KW	mg8|XP_003714843.1;Schizosaccharomyces_pombe|SPCC1620.10;Tuber_melanosporum|GSTUM_00004469001;Neurospora_crassa|NCU04362;Sclerotinia_sclerotiorum|SS1G_04212;SH|scaffold5.t115;ntra|KAF3927591.1;morco1|RPB16906.1;pcon1|CCX33597.1;Aspergillus_niger|An14g02210;Saccharomyces_cerevisiae|YGL174W
cluster1364	Q6Q487	GO:0006457; P:protein folding; IMP:AspGD	mg8|XP_003714591.1;Schizosaccharomyces_pombe|SPAC3C7.11c;Saccharomyces_cerevisiae|YAL058W;Tuber_melanosporum|GSTUM_00008824001;Neurospora_crassa|NCU09265;Sclerotinia_sclerotiorum|SS1G_04685;SH|scaffold55.t29;ntra|KAF3905508.1;morco1|RPB14433.1;pcon1|CCX15881.1;Aspergillus_niger|An01g08420
cluster1365	Q9Y7Y8	GO:0006425; P:glutaminyl-tRNA aminoacylation; IBA:GO_Central	mg8|XP_003720218.1;Schizosaccharomyces_pombe|SPBC342.02;Saccharomyces_cerevisiae|YOR168W;Tuber_melanosporum|GSTUM_00008811001;Neurospora_crassa|NCU07926;Sclerotinia_sclerotiorum|SS1G_13818;SH|scaffold51.t31;ntra|KAF3918610.1;morco1|RPB13354.1;pcon1|CCX04759.1;Aspergillus_niger|An03g01280
cluster1366	Q3J5S2	GO:0006412; P:translation; IEA:UniProtKB-UniRule	mg8|XP_003709319.1;Saccharomyces_cerevisiae|YGR220C;Tuber_melanosporum|GSTUM_00010632001;Neurospora_crassa|NCU06749;Sclerotinia_sclerotiorum|SS1G_10212;SH|scaffold8.t202;ntra|KAF3905806.1;morco1|RPB14482.1;pcon1|CCX34949.1;Aspergillus_niger|An04g00210;Schizosaccharomyces_pombe|SPAC644.17c
cluster1367	Q9P6N2	GO:0006325; P:chromatin organization; IEA:UniProtKB-KW	mg8|XP_003719205.1;Schizosaccharomyces_pombe|SPAC823.14;Saccharomyces_cerevisiae|YNL010W;Tuber_melanosporum|GSTUM_00010746001;Neurospora_crassa|NCU06554;Sclerotinia_sclerotiorum|SS1G_03645;SH|scaffold67.t6;ntra|KAF3912369.1;morco1|RPB07668.1;pcon1|CCX33464.1;Aspergillus_niger|An01g08220
cluster1368	Q7S8Z0	GO:0016226; P:iron-sulfur cluster assembly; IBA:GO_Central	mg8|XP_003712030.1;Schizosaccharomyces_pombe|SPAC637.08;Saccharomyces_cerevisiae|YGL091C;Tuber_melanosporum|GSTUM_00000088001;Neurospora_crassa|NCU08825;Sclerotinia_sclerotiorum|SS1G_08547;SH|scaffold51.t61;ntra|KAF3904113.1;morco1|RPB13318.1;pcon1|CCX32322.1;Aspergillus_niger|An15g06290
cluster1370	Q02908	GO:0002098; P:tRNA wobble uridine modification; IMP:SGD	mg8|XP_003710346.1;Schizosaccharomyces_pombe|SPAC29A4.20;Saccharomyces_cerevisiae|YPL086C;Tuber_melanosporum|GSTUM_00005195001;Neurospora_crassa|NCU01229;Sclerotinia_sclerotiorum|SS1G_07525;SH|scaffold1.t142;ntra|KAF3908729.1;morco1|RPB16421.1;pcon1|CCX34623.1;Aspergillus_niger|An17g01660
cluster1371	P49018	GO:0016255; P:attachment of GPI anchor to protein; IMP:SGD	mg8|XP_003713394.1;Schizosaccharomyces_pombe|SPCC11E10.02c;Saccharomyces_cerevisiae|YDR331W;Tuber_melanosporum|GSTUM_00012196001;Neurospora_crassa|NCU07259;Sclerotinia_sclerotiorum|SS1G_02990;SH|scaffold21.t70;ntra|KAF3925494.1;morco1|RPB11764.1;pcon1|CCX13576.1;Aspergillus_niger|An01g13530
cluster1372	A4R1J6	GO:0009117; P:nucleotide metabolic process; IEA:UniProtKB-KW	mg8|XP_003709645.1;Schizosaccharomyces_pombe|SPCC830.10;Saccharomyces_cerevisiae|YJR069C;Tuber_melanosporum|GSTUM_00005907001;Neurospora_crassa|NCU01441;Sclerotinia_sclerotiorum|SS1G_00208;SH|scaffold21.t65;ntra|KAF3908724.1;morco1|RPB11770.1;pcon1|CCX05185.1;Aspergillus_niger|An17g02287
cluster1373	O59948	GO:0003747; F:translation release factor activity; IEA:InterPro	mg8|XP_003717326.1;Schizosaccharomyces_pombe|SPAC1834.01;Saccharomyces_cerevisiae|YBR143C;Tuber_melanosporum|GSTUM_00002415001;Neurospora_crassa|NCU00410;Sclerotinia_sclerotiorum|SS1G_00613;SH|scaffold5.t253;ntra|KAF3925071.1;morco1|RPB17067.1;pcon1|CCX32533.1;Aspergillus_niger|An17g02210
cluster1376	P80667	GO:0016560; P:protein import into peroxisome matrix, docking; IGI:SGD	mg8|XP_003718970.1;Schizosaccharomyces_pombe|SPAC3C7.10;Saccharomyces_cerevisiae|YLR191W;Tuber_melanosporum|GSTUM_00008726001;Neurospora_crassa|NCU02618;Sclerotinia_sclerotiorum|SS1G_12266;SH|scaffold24.t27;ntra|KAF3911661.1;morco1|RPB10100.1;pcon1|CCX06438.1;Aspergillus_niger|An16g07610
cluster1378	Q10337	GO:0006301; P:postreplication repair; IMP:PomBase	mg8|XP_003717910.1;Schizosaccharomyces_pombe|SPBC582.05c;Tuber_melanosporum|GSTUM_00002372001;Neurospora_crassa|NCU03924;Sclerotinia_sclerotiorum|SS1G_14422;SH|scaffold15.t7;ntra|KAF3929271.1;morco1|RPB14927.1;pcon1|CCX13119.1;Aspergillus_niger|An01g07600;Saccharomyces_cerevisiae|YHR154W
cluster1380	P35128	GO:0051124; P:synaptic growth at neuromuscular junction; IMP:FlyBase	mg8|XP_003721235.1;Schizosaccharomyces_pombe|SPAC11E3.04c;Saccharomyces_cerevisiae|YDR092W;Tuber_melanosporum|GSTUM_00004713001;Neurospora_crassa|NCU02113;Sclerotinia_sclerotiorum|SS1G_05147;SH|scaffold2.t263;ntra|KAF3905164.1;morco1|RPB14711.1;pcon1|CCX34638.1;Aspergillus_niger|An12g07810
cluster1381	O42958	GO:0006417; P:regulation of translation; IEA:UniProtKB-KW	mg8|XP_003719288.1;Schizosaccharomyces_pombe|SPBC19G7.10c;Saccharomyces_cerevisiae|YCR077C;Tuber_melanosporum|GSTUM_00010739001;Neurospora_crassa|NCU06540;Sclerotinia_sclerotiorum|SS1G_03651;SH|scaffold67.t13;ntra|KAF3912275.1;morco1|RPB07660.1;pcon1|CCX33462.1;Aspergillus_niger|An14g03890
cluster1382	Q9HDX9	GO:0032543; P:mitochondrial translation; ISS:PomBase	mg8|XP_003712834.1;Schizosaccharomyces_pombe|SPAPB1A10.11c;Saccharomyces_cerevisiae|YOL033W;Tuber_melanosporum|GSTUM_00001301001;Neurospora_crassa|NCU00466;Sclerotinia_sclerotiorum|SS1G_03349;SH|scaffold31.t18;ntra|KAF3902705.1;morco1|RPB09261.1;pcon1|CCX31273.1;Aspergillus_niger|An15g06680
cluster1383	Q5ZL55	GO:0039702; P:viral budding via host ESCRT complex; IEA:Ensembl	mg8|XP_003709323.1;Schizosaccharomyces_pombe|SPBC215.14c;Tuber_melanosporum|GSTUM_00008030001;Neurospora_crassa|NCU10430;Sclerotinia_sclerotiorum|SS1G_10200;SH|scaffold11.t137;ntra|KAF3905812.1;morco1|RPB14007.1;pcon1|CCX06860.1;Aspergillus_niger|An08g00740;Saccharomyces_cerevisiae|YMR077C
cluster1384	Q6NXW6	GO:0042325; P:regulation of phosphorylation; ISO:MGI	mg8|XP_003713691.1;Schizosaccharomyces_pombe|SPAC14C4.13;Tuber_melanosporum|GSTUM_00010549001;Neurospora_crassa|NCU00517;Sclerotinia_sclerotiorum|SS1G_01760;SH|scaffold49.t1;ntra|KAF3910974.1;morco1|RPB09861.1;pcon1|CCX32298.1;Aspergillus_niger|An03g06930;Saccharomyces_cerevisiae|YER173W
cluster1385	P53377	GO:0007052; P:mitotic spindle organization; IBA:GO_Central	mg8|XP_003717989.1;Schizosaccharomyces_pombe|SPBC32F12.04;Saccharomyces_cerevisiae|YLR212C;Tuber_melanosporum|GSTUM_00005443001;Neurospora_crassa|NCU03954;Sclerotinia_sclerotiorum|SS1G_00897;SH|scaffold9.t70;ntra|KAF3909719.1;morco1|RPB12241.1;pcon1|CCX33882.1;Aspergillus_niger|An08g06460
cluster1386	A4R0R0	GO:0006298; P:mismatch repair; IEA:InterPro	mg8|XP_003709956.1;Schizosaccharomyces_pombe|SPAC8F11.03;Saccharomyces_cerevisiae|YCR092C;Tuber_melanosporum|GSTUM_00011039001;Neurospora_crassa|NCU08115;Sclerotinia_sclerotiorum|SS1G_02907;SH|scaffold19.t113;ntra|KAF3926450.1;morco1|RPB11265.1;pcon1|CCX06910.1;Aspergillus_niger|An13g01060
cluster1387	Q4I1J3	GO:0019706; F:protein-cysteine S-palmitoyltransferase activity; IEA:UniProtKB-EC	mg8|XP_003720779.1;Tuber_melanosporum|GSTUM_00004057001;Neurospora_crassa|NCU01935;Sclerotinia_sclerotiorum|SS1G_03168;SH|scaffold33.t19;ntra|KAF3928063.1;morco1|RPB09576.1;pcon1|CCX06817.1;Aspergillus_niger|An07g04730;Saccharomyces_cerevisiae|YDR459C;Schizosaccharomyces_pombe|SPBC691.01
cluster1388	Q9UTE3	GO:0030846; P:termination of RNA polymerase II transcription, poly(A)-coupled; IMP:PomBase	mg8|XP_003715413.1;Schizosaccharomyces_pombe|SPAC222.09;Saccharomyces_cerevisiae|YNL251C;Tuber_melanosporum|GSTUM_00009333001;Neurospora_crassa|NCU01695;Sclerotinia_sclerotiorum|SS1G_01626;SH|scaffold16.t115.2;ntra|KAF3912825.1;morco1|RPB15659.1;pcon1|CCX04237.1;Aspergillus_niger|An09g06700
cluster1389	O94481	GO:0006383; P:transcription by RNA polymerase III; ISS:PomBase	mg8|XP_003718993.1;Schizosaccharomyces_pombe|SPCC1919.14c;Neurospora_crassa|NCU07543;Sclerotinia_sclerotiorum|SS1G_12621;SH|scaffold38.t18;morco1|RPB16017.1;Aspergillus_niger|An15g00960;pcon1|CCX33653.1;Saccharomyces_cerevisiae|YNL039W;Tuber_melanosporum|GSTUM_00005335001;ntra|KAF3923936.1
cluster1390	P38164	GO:0015031; P:protein transport; IEA:UniProtKB-KW	mg8|XP_003713778.1;Schizosaccharomyces_pombe|SPAC12G12.01c;Saccharomyces_cerevisiae|YBL104C;Tuber_melanosporum|GSTUM_00005707001;Neurospora_crassa|NCU00091;Sclerotinia_sclerotiorum|SS1G_07330;SH|scaffold14.t81;morco1|RPB15421.1;pcon1|CCX11372.1;Aspergillus_niger|An07g07260;ntra|KAF3921075.1
cluster1391	Q7RZA2	GO:0007266; P:Rho protein signal transduction; IBA:GO_Central	mg8|XP_003717898.1;Schizosaccharomyces_pombe|SPCC320.04c;Saccharomyces_cerevisiae|YAL048C;Tuber_melanosporum|GSTUM_00006970001;Neurospora_crassa|NCU03966;Sclerotinia_sclerotiorum|SS1G_02199;SH|scaffold5.t79;ntra|KAF3908256.1;morco1|RPB16864.1;pcon1|CCX31676.1;Aspergillus_niger|An11g02760
cluster1393	P53933	GO:0044255; P:cellular lipid metabolic process; IMP:SGD	mg8|XP_003712917.1;Schizosaccharomyces_pombe|SPBC29B5.04c;Saccharomyces_cerevisiae|YNL094W;Tuber_melanosporum|GSTUM_00000700001;Neurospora_crassa|NCU11176;Sclerotinia_sclerotiorum|SS1G_12539;SH|scaffold22.t17;ntra|KAF3914112.1;morco1|RPB06726.1;pcon1|CCX07319.1;Aspergillus_niger|An09g02900
cluster1394	Q9HG09	GO:0016560; P:protein import into peroxisome matrix, docking; NAS:UniProtKB	mg8|XP_003717914.1;Tuber_melanosporum|GSTUM_00000569001;Neurospora_crassa|NCU03901;Sclerotinia_sclerotiorum|SS1G_14435;SH|scaffold73.t26;ntra|KAF3909388.1;morco1|RPB11581.1;pcon1|CCX12485.1;Aspergillus_niger|An16g04020;Schizosaccharomyces_pombe|SPBC13G1.03c;Saccharomyces_cerevisiae|YGL153W
cluster1395	O42915	GO:0030433; P:ubiquitin-dependent ERAD pathway; ISO:PomBase	mg8|XP_003716815.1;Schizosaccharomyces_pombe|SPBC16A3.09c;Saccharomyces_cerevisiae|YGR048W;Tuber_melanosporum|GSTUM_00009346001;Neurospora_crassa|NCU06856;Sclerotinia_sclerotiorum|SS1G_02105;SH|scaffold16.t133;ntra|KAF3911952.1;morco1|RPB15677.1;pcon1|CCX32601.1;Aspergillus_niger|An01g05760
cluster1396	Q9CQU3	GO:0071340; P:skeletal muscle acetylcholine-gated channel clustering; IMP:MGI	mg8|XP_003717317.1;Schizosaccharomyces_pombe|SPAC22E12.05c;Saccharomyces_cerevisiae|YCL001W;Tuber_melanosporum|GSTUM_00004476001;Neurospora_crassa|NCU06447;Sclerotinia_sclerotiorum|SS1G_00236;SH|scaffold5.t124;ntra|KAF3907351.1;morco1|RPB16918.1;pcon1|CCX31587.1;Aspergillus_niger|An02g02830
cluster1397	Q10225	GO:0016567; P:protein ubiquitination; IEA:UniProtKB-UniPathway	mg8|XP_003720660.1;Schizosaccharomyces_pombe|SPAC13D6.04c;Saccharomyces_cerevisiae|YIL001W;Tuber_melanosporum|GSTUM_00004662001;Neurospora_crassa|NCU03186;Sclerotinia_sclerotiorum|SS1G_05158;SH|scaffold2.t305;ntra|KAF3916025.1;morco1|RPB13133.1;pcon1|CCX32928.1;Aspergillus_niger|An12g08110
cluster1398	O13900	GO:0045292; P:mRNA cis splicing, via spliceosome; ISS:PomBase	mg8|XP_003720761.1;Schizosaccharomyces_pombe|SPAC22A12.09c;Tuber_melanosporum|GSTUM_00003353001;Neurospora_crassa|NCU01913;Sclerotinia_sclerotiorum|SS1G_04016;SH|scaffold27.t133;ntra|KAF3909000.1;morco1|RPB12458.1;pcon1|CCX31427.1;Aspergillus_niger|An11g09900;Saccharomyces_cerevisiae|YJL203W
cluster1399	P35279	GO:0006890; P:retrograde vesicle-mediated transport, Golgi to ER; ISS:UniProtKB	mg8|XP_003719687.1;Schizosaccharomyces_pombe|SPAC4C5.02c;Saccharomyces_cerevisiae|YLR262C;Tuber_melanosporum|GSTUM_00000469001;Neurospora_crassa|NCU05234;Sclerotinia_sclerotiorum|SS1G_08390;SH|scaffold7.t161.1;ntra|KAF3909747.1;morco1|RPB17640.1;pcon1|CCX05769.1;Aspergillus_niger|An15g05740
cluster1400	Q12265	GO:0009156; P:ribonucleoside monophosphate biosynthetic process; IEA:InterPro	mg8|XP_003709384.1;Schizosaccharomyces_pombe|SPBC3D6.06c;Saccharomyces_cerevisiae|YOL061W;Tuber_melanosporum|GSTUM_00010425001;Neurospora_crassa|NCU01786;Sclerotinia_sclerotiorum|SS1G_12233;SH|scaffold10.t160;ntra|KAF3918641.1;morco1|RPB11107.1;pcon1|CCX16319.1;Aspergillus_niger|An02g09240
cluster1401	Q1MTS0	GO:0000462; P:maturation of SSU-rRNA from tricistronic rRNA transcript (SSU-rRNA, 58S rRNA, LSU-rRNA); IBA:GO_Central	mg8|XP_003718720.1;Schizosaccharomyces_pombe|SPBC3B8.09;Saccharomyces_cerevisiae|YDL153C;Tuber_melanosporum|GSTUM_00002341001;Neurospora_crassa|NCU00301;Sclerotinia_sclerotiorum|SS1G_00678;SH|scaffold3.t159;ntra|KAF3922477.1;morco1|RPB13566.1;pcon1|CCX13694.1;Aspergillus_niger|An08g03460
cluster1402	B8HMX3	GO:0006428; P:isoleucyl-tRNA aminoacylation; IEA:UniProtKB-UniRule	mg8|XP_003714047.1;Schizosaccharomyces_pombe|SPCC18B5.08c;Saccharomyces_cerevisiae|YPL040C;Tuber_melanosporum|GSTUM_00011254001;Neurospora_crassa|NCU00920;Sclerotinia_sclerotiorum|SS1G_12971;SH|scaffold45.t79;ntra|KAF3909456.1;morco1|RPB11360.1;pcon1|CCX31432.1;Aspergillus_niger|An12g01480
cluster1403	A4RGU7	GO:0005730; C:nucleolus; IEA:UniProtKB-SubCell	mg8|XP_003715005.1;Schizosaccharomyces_pombe|SPAC1A6.02;Tuber_melanosporum|GSTUM_00007988001;Neurospora_crassa|NCU06021;Sclerotinia_sclerotiorum|SS1G_04532;SH|scaffold11.t113;ntra|KAF3911660.1;morco1|RPB13982.1;pcon1|CCX07957.1;Aspergillus_niger|An07g09340;Saccharomyces_cerevisiae|YPR169W
cluster1404	A7F9K1	GO:0106004; P:tRNA (guanine-N7)-methylation; IEA:GOC	mg8|XP_003710993.1;Saccharomyces_cerevisiae|YDR165W;Tuber_melanosporum|GSTUM_00001402001;Neurospora_crassa|NCU07409;Sclerotinia_sclerotiorum|SS1G_14282;SH|scaffold67.t45;ntra|KAF3906742.1;morco1|RPB07773.1;pcon1|CCX04611.1;Aspergillus_niger|An01g04230;Schizosaccharomyces_pombe|SPCC18.13
cluster1405	Q869Z0	GO:0045454; P:cell redox homeostasis; IEA:InterPro	mg8|XP_003709505.1;Saccharomyces_cerevisiae|YOR288C;Tuber_melanosporum|GSTUM_00005065001;Neurospora_crassa|NCU00813;Sclerotinia_sclerotiorum|SS1G_12043;SH|scaffold23.t122;ntra|KAF3911691.1;morco1|RPB07145.1;pcon1|CCX31933.1;Aspergillus_niger|An01g04600;Schizosaccharomyces_pombe|SPAC13F5.05
cluster1406	O14228	GO:0006541; P:glutamine metabolic process; IEA:UniProtKB-KW	mg8|XP_003718414.1;Schizosaccharomyces_pombe|SPAC6F12.10c;Saccharomyces_cerevisiae|YGR061C;Tuber_melanosporum|GSTUM_00006998001;Neurospora_crassa|NCU08685;Sclerotinia_sclerotiorum|SS1G_01816;SH|scaffold6.t124;ntra|KAF3930373.1;morco1|RPB15248.1;pcon1|CCX32910.1;Aspergillus_niger|An02g09960
cluster1407	Q7SEY9	GO:0034975; P:protein folding in endoplasmic reticulum; IBA:GO_Central	mg8|XP_003718326.1;Schizosaccharomyces_pombe|SPCC1450.14c;Saccharomyces_cerevisiae|YML130C;Tuber_melanosporum|GSTUM_00009630001;Neurospora_crassa|NCU02074;Sclerotinia_sclerotiorum|SS1G_05644;SH|scaffold7.t110;ntra|KAF3928303.1;morco1|RPB17578.1;pcon1|CCX32856.1;Aspergillus_niger|An16g07620
cluster1408	Q9UT34	GO:0051056; P:regulation of small GTPase mediated signal transduction; IC:PomBase	mg8|XP_003712450.1;Schizosaccharomyces_pombe|SPAC824.09c;Saccharomyces_cerevisiae|YIL044C;Tuber_melanosporum|GSTUM_00000914001;Neurospora_crassa|NCU03890;Sclerotinia_sclerotiorum|SS1G_02440;SH|scaffold5.t63;ntra|KAF3909647.1;morco1|RPB16845.1;pcon1|CCX16993.1;Aspergillus_niger|An11g02650
cluster1409	Q9Y7B3	GO:0015031; P:protein transport; IEA:UniProtKB-KW	mg8|XP_003710677.1;Schizosaccharomyces_pombe|SPAPB21F2.02;Saccharomyces_cerevisiae|YDR141C;Tuber_melanosporum|GSTUM_00005370001;Neurospora_crassa|NCU09219;Sclerotinia_sclerotiorum|SS1G_02971;SH|scaffold3.t62;ntra|KAF3907485.1;morco1|RPB09751.1;pcon1|CCX30494.1;Aspergillus_niger|An11g04750
cluster1412	C9SV08	GO:0000054; P:ribosomal subunit export from nucleus; IEA:UniProtKB-UniRule	mg8|XP_003714657.1;Schizosaccharomyces_pombe|SPCC1919.09;Saccharomyces_cerevisiae|YPR016C;Tuber_melanosporum|GSTUM_00006515001;Neurospora_crassa|NCU09004;Sclerotinia_sclerotiorum|SS1G_07066;SH|scaffold38.t27;ntra|KAF3901719.1;morco1|RPB16026.1;pcon1|CCX34222.1;Aspergillus_niger|An17g01815
cluster1413	Q09731	GO:0070647; P:protein modification by small protein conjugation or removal; NAS:PomBase	mg8|XP_003717865.1;Schizosaccharomyces_pombe|SPAC31A2.14;Tuber_melanosporum|GSTUM_00000793001;Neurospora_crassa|NCU01569;Sclerotinia_sclerotiorum|SS1G_09584;SH|scaffold8.t139;ntra|KAF3926548.1;morco1|RPB14554.1;pcon1|CCX29744.1;Aspergillus_niger|An18g02830;Saccharomyces_cerevisiae|YOL087C
cluster1414	P87142	GO:0006986; P:response to unfolded protein; IBA:GO_Central	mg8|XP_003720895.1;Schizosaccharomyces_pombe|SPAC57A7.12;Saccharomyces_cerevisiae|YHR064C;Tuber_melanosporum|GSTUM_00002739001;Neurospora_crassa|NCU00692;Sclerotinia_sclerotiorum|SS1G_09280;SH|scaffold42.t34;ntra|KAF3901756.1;morco1|RPB08742.1;pcon1|CCX04972.1;Aspergillus_niger|An07g06520
cluster1415	Q10233	GO:0006383; P:transcription by RNA polymerase III; NAS:PomBase	mg8|XP_003709735.1;Schizosaccharomyces_pombe|SPAC4G9.08c;Saccharomyces_cerevisiae|YOR207C;Tuber_melanosporum|GSTUM_00009090001;Neurospora_crassa|NCU01772;Sclerotinia_sclerotiorum|SS1G_03753;SH|scaffold23.t74;ntra|KAF3902060.1;morco1|RPB12830.1;pcon1|CCX32109.1;Aspergillus_niger|An01g05740
cluster1416	P53065	GO:0006400; P:tRNA modification; IDA:SGD	mg8|XP_003721048.1;Schizosaccharomyces_pombe|SPBC16A3.06;Saccharomyces_cerevisiae|YGL243W;Tuber_melanosporum|GSTUM_00003411001;Neurospora_crassa|NCU03149;Sclerotinia_sclerotiorum|SS1G_05425;SH|scaffold14.t164;ntra|KAF3911983.1;pcon1|CCX11709.1;Aspergillus_niger|An18g03470;morco1|RPB15326.1
cluster1417	Q7S5C0	GO:0017183; P:peptidyl-diphthamide biosynthetic process from peptidyl-histidine; IBA:GO_Central	mg8|XP_003715091.1;Schizosaccharomyces_pombe|SPBC17D1.02;Saccharomyces_cerevisiae|YKL191W;Tuber_melanosporum|GSTUM_00007989001;Neurospora_crassa|NCU06168;Sclerotinia_sclerotiorum|SS1G_02634;SH|scaffold11.t112;ntra|KAF3911791.1;morco1|RPB13981.1;pcon1|CCX07958.1;Aspergillus_niger|An07g09370
cluster1418	Q2H132	GO:0006541; P:glutamine metabolic process; IEA:UniProtKB-KW	mg8|XP_003714740.1;Schizosaccharomyces_pombe|SPBC56F2.09c;Saccharomyces_cerevisiae|YOR303W;Tuber_melanosporum|GSTUM_00004877001;Neurospora_crassa|NCU07732;Sclerotinia_sclerotiorum|SS1G_04214;SH|scaffold41.t68;ntra|KAF3902677.1;morco1|RPB10382.1;pcon1|CCX10922.1;Aspergillus_niger|An17g00820
cluster1419	P16451	GO:0006086; P:acetyl-CoA biosynthetic process from pyruvate; IDA:SGD	mg8|XP_003713861.1;Schizosaccharomyces_pombe|SPCC1259.09c;Saccharomyces_cerevisiae|YGR193C;Tuber_melanosporum|GSTUM_00007877001;Neurospora_crassa|NCU00050;Sclerotinia_sclerotiorum|SS1G_12576;SH|scaffold1.t181;ntra|KAF3902243.1;morco1|RPB16376.1;pcon1|CCX06561.1;Aspergillus_niger|An02g11910
cluster1420	Q9HE26	GO:0031167; P:rRNA methylation; IBA:GO_Central	mg8|XP_003709808.1;Schizosaccharomyces_pombe|SPBC2D10.10c;Saccharomyces_cerevisiae|YDL014W;Tuber_melanosporum|GSTUM_00005244001;Neurospora_crassa|NCU03702;Sclerotinia_sclerotiorum|SS1G_12483;SH|scaffold1.t173;ntra|KAF3913140.1;morco1|RPB16385.1;pcon1|CCX29929.1;Aspergillus_niger|An01g12230
cluster1421	Q2H1Q1	GO:0006336; P:DNA replication-independent nucleosome assembly; IEA:InterPro	mg8|XP_003719034.1;Saccharomyces_cerevisiae|YJR140C;Tuber_melanosporum|GSTUM_00004523001;Neurospora_crassa|NCU04512;Sclerotinia_sclerotiorum|SS1G_01112;SH|scaffold11.t47;morco1|RPB13906.1;pcon1|CCX34661.1;Aspergillus_niger|An02g08830;ntra|KAF3913472.1;Schizosaccharomyces_pombe|SPBC31F10.14c
cluster1422	Q9P7C0	GO:0030490; P:maturation of SSU-rRNA; ISO:PomBase	mg8|XP_003715212.1;Schizosaccharomyces_pombe|SPAC2E1P5.05;Saccharomyces_cerevisiae|YPR137W;Tuber_melanosporum|GSTUM_00008011001;Neurospora_crassa|NCU01367;Sclerotinia_sclerotiorum|SS1G_05631;SH|scaffold74.t6;ntra|KAF3926319.1;morco1|RPB09358.1;pcon1|CCX10227.1;Aspergillus_niger|An04g01860
cluster1423	Q09706	GO:0030435; P:sporulation resulting in formation of a cellular spore; IEA:UniProtKB-KW	mg8|XP_003717990.1;Schizosaccharomyces_pombe|SPAC2F7.16c;Saccharomyces_cerevisiae|YKR031C;Tuber_melanosporum|GSTUM_00003661001;Neurospora_crassa|NCU03955;Sclerotinia_sclerotiorum|SS1G_04964;SH|scaffold64.t33;ntra|KAF3922487.1;morco1|RPB13430.1;pcon1|CCX32816.1;Aspergillus_niger|An11g11010
cluster1424	Q09711	GO:0030435; P:sporulation resulting in formation of a cellular spore; IEA:UniProtKB-KW	mg8|XP_003714524.1;Schizosaccharomyces_pombe|SPAC18B11.04;Saccharomyces_cerevisiae|YDR373W;Tuber_melanosporum|GSTUM_00006676001;Neurospora_crassa|NCU04379;Sclerotinia_sclerotiorum|SS1G_01921;SH|scaffold44.t76;ntra|KAF3925499.1;morco1|RPB08540.1;pcon1|CCX14361.1;Aspergillus_niger|An06g01190
cluster1425	Q9NWZ5	GO:0016032; P:viral process; IEA:UniProtKB-KW	mg8|XP_003719691.1;Schizosaccharomyces_pombe|SPCC162.11c;Saccharomyces_cerevisiae|YNR012W;Tuber_melanosporum|GSTUM_00002959001;Neurospora_crassa|NCU05224;Sclerotinia_sclerotiorum|SS1G_08380;SH|scaffold8.t154;ntra|KAF3904148.1;morco1|RPB14540.1;pcon1|CCX07920.1;Aspergillus_niger|An11g09320
cluster1426	P23955	GO:0006627; P:protein processing involved in protein targeting to mitochondrion; IBA:GO_Central	mg8|XP_003712815.1;Schizosaccharomyces_pombe|SPBC18E5.12c;Saccharomyces_cerevisiae|YHR024C;Tuber_melanosporum|GSTUM_00000965001;Neurospora_crassa|NCU06270;Sclerotinia_sclerotiorum|SS1G_00522;SH|scaffold18.t160;ntra|KAF3928970.1;morco1|RPB12939.1;pcon1|CCX32308.1;Aspergillus_niger|An08g04080
cluster1427	P40544	GO:0006829; P:zinc ion transport; IMP:SGD	mg8|XP_003711912.1;Saccharomyces_cerevisiae|YIL023C;Tuber_melanosporum|GSTUM_00005434001;Neurospora_crassa|NCU06380;Sclerotinia_sclerotiorum|SS1G_13762;SH|scaffold9.t72;ntra|KAF3909428.1;morco1|RPB12239.1;pcon1|CCX33147.1;Aspergillus_niger|An03g05000;Schizosaccharomyces_pombe|SPAP8A3.03
cluster1428	Q7SHU9	GO:0046496; P:nicotinamide nucleotide metabolic process; IEA:UniProtKB-UniRule	mg8|XP_003712964.1;Schizosaccharomyces_pombe|SPCC61.03;Saccharomyces_cerevisiae|YKL151C;Tuber_melanosporum|GSTUM_00010535001;Neurospora_crassa|NCU02513;Sclerotinia_sclerotiorum|SS1G_01686;SH|scaffold7.t233;ntra|KAF3928297.1;morco1|RPB17722.1;pcon1|CCX04430.1;Aspergillus_niger|An16g04910
cluster1429	O59802	GO:0006506; P:GPI anchor biosynthetic process; ISO:PomBase	mg8|XP_003716165.1;Schizosaccharomyces_pombe|SPCC550.04c;Saccharomyces_cerevisiae|YPL076W;Tuber_melanosporum|GSTUM_00000034001;Neurospora_crassa|NCU02137;Sclerotinia_sclerotiorum|SS1G_02670;SH|scaffold75.t39;ntra|KAF3903321.1;morco1|RPB10442.1;pcon1|CCX14298.1;Aspergillus_niger|An02g13570
cluster1430	O60184	GO:0016584; P:nucleosome positioning; ISO:PomBase	mg8|XP_003716790.1;Schizosaccharomyces_pombe|SPBC23E6.09;Saccharomyces_cerevisiae|YBR112C;Tuber_melanosporum|GSTUM_00002343001;Neurospora_crassa|NCU06842;Sclerotinia_sclerotiorum|SS1G_10304;SH|scaffold3.t162;ntra|KAF3905734.1;morco1|RPB13570.1;pcon1|CCX32788.1;Aspergillus_niger|An02g03940
cluster1431	P43620	GO:0030435; P:sporulation resulting in formation of a cellular spore; IEA:UniProtKB-KW	mg8|XP_003716144.1;Schizosaccharomyces_pombe|SPAC12G12.15;Saccharomyces_cerevisiae|YFR048W;Tuber_melanosporum|GSTUM_00001666001;Neurospora_crassa|NCU08370;Sclerotinia_sclerotiorum|SS1G_05657;SH|scaffold17.t142;ntra|KAF3921626.1;morco1|RPB14241.1;pcon1|CCX31370.1;Aspergillus_niger|An04g06420
cluster1432	O74534	GO:0006904; P:vesicle docking involved in exocytosis; ISS:PomBase	mg8|XP_003712189.1;Schizosaccharomyces_pombe|SPCC74.01;Saccharomyces_cerevisiae|YDR189W;Tuber_melanosporum|GSTUM_00002909001;Neurospora_crassa|NCU04252;Sclerotinia_sclerotiorum|SS1G_04953;SH|scaffold86.t30;ntra|KAF3922427.1;morco1|RPB09405.1;pcon1|CCX29588.1;Aspergillus_niger|An09g04170
cluster1433	Q9UUA6	GO:0006644; P:phospholipid metabolic process; ISO:PomBase	mg8|XP_003715719.1;Schizosaccharomyces_pombe|SPBC409.18;Saccharomyces_cerevisiae|YDR284C;Tuber_melanosporum|GSTUM_00000614001;Neurospora_crassa|NCU05941;Sclerotinia_sclerotiorum|SS1G_09506;SH|scaffold3.t314;ntra|KAF3909718.1;morco1|RPB16815.1;pcon1|CCX10131.1;Aspergillus_niger|An11g05330
cluster1434	P25040	GO:0030490; P:maturation of SSU-rRNA; IMP:SGD	mg8|XP_003720035.1;Saccharomyces_cerevisiae|YOL022C;Tuber_melanosporum|GSTUM_00003839001;Neurospora_crassa|NCU09708;Sclerotinia_sclerotiorum|SS1G_10998;SH|scaffold27.t87;ntra|KAF3902237.1;morco1|RPB12514.1;pcon1|CCX06195.1;Aspergillus_niger|An16g02950;Schizosaccharomyces_pombe|SPBC25H2.15
cluster1435	Q9USW9	GO:0006357; P:regulation of transcription by RNA polymerase II; IDA:UniProtKB	mg8|XP_003715900.1;Schizosaccharomyces_pombe|SPBC1921.07c;Tuber_melanosporum|GSTUM_00009052001;Neurospora_crassa|NCU07174;Sclerotinia_sclerotiorum|SS1G_01064;SH|scaffold9.t88;ntra|KAF3909586.1;morco1|RPB12218.1;pcon1|CCX33856.1;Aspergillus_niger|An08g06360;Saccharomyces_cerevisiae|YCL010C
cluster1436	P24590	GO:0006096; P:glycolytic process; IEA:UniProtKB-UniPathway	mg8|XP_003712576.1;Schizosaccharomyces_pombe|SPBC14F5.04c;Saccharomyces_cerevisiae|YCR012W;Tuber_melanosporum|GSTUM_00003252001;Neurospora_crassa|NCU07914;Sclerotinia_sclerotiorum|SS1G_01105;SH|scaffold15.t21;ntra|KAF3929151.1;morco1|RPB14946.1;pcon1|CCX31145.1;Aspergillus_niger|An08g02260
cluster1437	Q5AFP3	GO:2000220; P:regulation of pseudohyphal growth; IMP:CGD	mg8|XP_003720973.1;Schizosaccharomyces_pombe|SPAC11E3.06;Saccharomyces_cerevisiae|YMR043W;Tuber_melanosporum|GSTUM_00012198001;Neurospora_crassa|NCU07430;Sclerotinia_sclerotiorum|SS1G_05588;SH|scaffold2.t218;ntra|KAF3916021.1;morco1|RPB14769.1;pcon1|CCX30526.1;Aspergillus_niger|An12g08730
cluster1439	Q523C3	GO:0015031; P:protein transport; IEA:UniProtKB-KW	mg8|XP_003716330.1;Schizosaccharomyces_pombe|SPAC19B12.08;Saccharomyces_cerevisiae|YNL223W;Tuber_melanosporum|GSTUM_00003763001;Neurospora_crassa|NCU02433;Sclerotinia_sclerotiorum|SS1G_10962;SH|scaffold46.t21;ntra|KAF3920725.1;morco1|RPB17775.1;pcon1|CCX16451.1;Aspergillus_niger|An11g11320
cluster1440	P40377	GO:0006279; P:premeiotic DNA replication; IC:PomBase	mg8|XP_003715082.1;Schizosaccharomyces_pombe|SPBC4.04c;Saccharomyces_cerevisiae|YBL023C;Tuber_melanosporum|GSTUM_00005326001;Neurospora_crassa|NCU04327;Sclerotinia_sclerotiorum|SS1G_01022;SH|scaffold9.t56;ntra|KAF3907570.1;morco1|RPB12261.1;pcon1|CCX31556.1;Aspergillus_niger|An09g04640
cluster1441	Q6MW51	GO:0006782; P:protoporphyrinogen IX biosynthetic process; IEA:UniProtKB-UniPathway	mg8|XP_003712340.1;Schizosaccharomyces_pombe|SPAC24B11.13;Saccharomyces_cerevisiae|YDL205C;Tuber_melanosporum|GSTUM_00010160001;Neurospora_crassa|NCU10292;Sclerotinia_sclerotiorum|SS1G_00047;SH|scaffold13.t45;ntra|KAF3928921.1;morco1|RPB15821.1;pcon1|CCX13668.1;Aspergillus_niger|An18g02970
cluster1442	G0S215	GO:0000055; P:ribosomal large subunit export from nucleus; IEA:InterPro	mg8|XP_003716670.1;Schizosaccharomyces_pombe|SPBC106.14c;Saccharomyces_cerevisiae|YGR245C;Tuber_melanosporum|GSTUM_00005241001;Neurospora_crassa|NCU09488;Sclerotinia_sclerotiorum|SS1G_00845;SH|scaffold2.t223;ntra|KAF3913204.1;morco1|RPB14764.1;pcon1|CCX06882.1;Aspergillus_niger|An01g13200
cluster1443	O94673	GO:0006656; P:phosphatidylcholine biosynthetic process; ISO:PomBase	mg8|XP_003709621.1;Schizosaccharomyces_pombe|SPBC776.05;Saccharomyces_cerevisiae|YGR149W;Tuber_melanosporum|GSTUM_00009736001;Neurospora_crassa|NCU01324;Sclerotinia_sclerotiorum|SS1G_07131;SH|scaffold1.t237_scaffold1.t238;ntra|KAF3910119.1;morco1|RPB16309.1;pcon1|CCX30546.1;Aspergillus_niger|An02g11810
cluster1444	P36013	GO:0006090; P:pyruvate metabolic process; IMP:SGD	mg8|XP_003716083.1;Schizosaccharomyces_pombe|SPCC794.12c;Saccharomyces_cerevisiae|YKL029C;Tuber_melanosporum|GSTUM_00004787001;Neurospora_crassa|NCU02906;Sclerotinia_sclerotiorum|SS1G_12079;SH|scaffold2.t130;ntra|KAF3912968.1;morco1|RPB14868.1;pcon1|CCX30701.1;Aspergillus_niger|An12g00160
cluster1445	P39744	GO:0042273; P:ribosomal large subunit biogenesis; IMP:SGD	mg8|XP_003713893.1;Schizosaccharomyces_pombe|SPAC1142.04;Saccharomyces_cerevisiae|YOR206W;Tuber_melanosporum|GSTUM_00008772001;Neurospora_crassa|NCU02066;Sclerotinia_sclerotiorum|SS1G_06141;SH|scaffold1.t171;ntra|KAF3921526.1;morco1|RPB16387.1;pcon1|CCX30737.1;Aspergillus_niger|An01g10820
cluster1447	O59745	GO:0007034; P:vacuolar transport; IBA:GO_Central	mg8|XP_003709906.1;Schizosaccharomyces_pombe|SPBC530.09c;Tuber_melanosporum|GSTUM_00005648001;Neurospora_crassa|NCU08761;Sclerotinia_sclerotiorum|SS1G_07343;SH|scaffold14.t112;ntra|KAF3904352.1;morco1|RPB15385.1;pcon1|CCX34219.1;Aspergillus_niger|An18g03490;Saccharomyces_cerevisiae|YPR079W
cluster1448	P53610	GO:0034097; P:response to cytokine; IMP:RGD	mg8|XP_003708709.1;Neurospora_crassa|NCU02228;Sclerotinia_sclerotiorum|SS1G_04282;ntra|KAF3911607.1;pcon1|CCX11891.1;Aspergillus_niger|An18g06340;Schizosaccharomyces_pombe|SPAC2E1P5.04c;Saccharomyces_cerevisiae|YGL155W;Tuber_melanosporum|GSTUM_00009587001;SH|scaffold19.t40;morco1|RPB11180.1
cluster1449	A4R254	GO:0008237; F:metallopeptidase activity; IEA:UniProtKB-KW	mg8|XP_003709466.1;Schizosaccharomyces_pombe|SPCC1919.12c;Saccharomyces_cerevisiae|YBR074W;Tuber_melanosporum|GSTUM_00008325001;Neurospora_crassa|NCU04133;Sclerotinia_sclerotiorum|SS1G_12596;SH|scaffold28.t10;ntra|KAF3921841.1;morco1|RPB12645.1;pcon1|CCX30203.1;Aspergillus_niger|An18g03780
cluster1450	P38318	GO:0015295; F:solute:proton symporter activity; IBA:GO_Central	mg8|XP_003721040.1;Schizosaccharomyces_pombe|SPBC21B10.09;Saccharomyces_cerevisiae|YBR220C;Tuber_melanosporum|GSTUM_00008245001;Neurospora_crassa|NCU09101;Sclerotinia_sclerotiorum|SS1G_09395;SH|scaffold18.t109;ntra|KAF3903337.1;morco1|RPB12995.1;pcon1|CCX10005.1;Aspergillus_niger|An02g13410
cluster1451	Q9UTD7	GO:0006364; P:rRNA processing; ISO:PomBase	mg8|XP_003711803.1;Schizosaccharomyces_pombe|SPAC227.02c;Saccharomyces_cerevisiae|YPR143W;Tuber_melanosporum|GSTUM_00011731001;Neurospora_crassa|NCU07795;Sclerotinia_sclerotiorum|SS1G_03766;SH|scaffold22.t124;ntra|KAF3912928.1;morco1|RPB07692.1;pcon1|CCX31053.1;Aspergillus_niger|An09g06310
cluster1452	P41890	GO:0016788; F:hydrolase activity, acting on ester bonds; IEA:InterPro	mg8|XP_003711930.1;Schizosaccharomyces_pombe|SPAC688.13;Tuber_melanosporum|GSTUM_00001334001;Neurospora_crassa|NCU05309;Sclerotinia_sclerotiorum|SS1G_01900;SH|scaffold1.t134;ntra|KAF3918706.1;morco1|RPB16430.1;pcon1|CCX05588.1;Aspergillus_niger|An01g02670;Saccharomyces_cerevisiae|YMR262W
cluster1454	Q2HJ41	GO:0071048; P:nuclear retention of unspliced pre-mRNA at the site of transcription; IBA:GO_Central	mg8|XP_003710580.1;Schizosaccharomyces_pombe|SPCC126.14;Saccharomyces_cerevisiae|YGR006W;Tuber_melanosporum|GSTUM_00000636001;Neurospora_crassa|NCU00158;Sclerotinia_sclerotiorum|SS1G_07316;SH|scaffold9.t172;ntra|KAF3913224.1;morco1|RPB07240.1;pcon1|CCX13578.1;Aspergillus_niger|An01g09860
cluster1455	P32495	GO:0006412; P:translation; IBA:GO_Central	mg8|XP_003711845.1;Schizosaccharomyces_pombe|SPAC1782.10c;Saccharomyces_cerevisiae|YDL208W;Tuber_melanosporum|GSTUM_00011136001;Neurospora_crassa|NCU08951;Sclerotinia_sclerotiorum|SS1G_10519;SH|scaffold8.t38;ntra|KAF3928740.1;morco1|RPB07851.1;pcon1|CCX31532.1;Aspergillus_niger|An08g06650
cluster1456	A4R9U5	GO:0006364; P:rRNA processing; IEA:UniProtKB-KW	mg8|XP_003711347.1;Tuber_melanosporum|GSTUM_00005397001;Neurospora_crassa|NCU09528;Sclerotinia_sclerotiorum|SS1G_00789;SH|scaffold9.t110;ntra|KAF3909538.1;morco1|RPB12193.1;pcon1|CCX11032.1;Aspergillus_niger|An03g04990;Saccharomyces_cerevisiae|YER002W;Schizosaccharomyces_pombe|SPBC1539.10
cluster1457	A4R962	GO:0048312; P:intracellular distribution of mitochondria; IEA:InterPro	mg8|XP_003717331.1;Schizosaccharomyces_pombe|SPBC530.06c;Saccharomyces_cerevisiae|YMR012W;Tuber_melanosporum|GSTUM_00003100001;Neurospora_crassa|NCU00021;Sclerotinia_sclerotiorum|SS1G_06992;SH|scaffold14.t128;ntra|KAF3904329.1;morco1|RPB15366.1;pcon1|CCX17407.1;Aspergillus_niger|An02g06530
cluster1458	Q9HFJ5	GO:0002084; P:protein depalmitoylation; IBA:GO_Central	mg8|XP_003720928.1;Schizosaccharomyces_pombe|SPAC8E11.04c;Saccharomyces_cerevisiae|YLR118C;Tuber_melanosporum|GSTUM_00012217001;Neurospora_crassa|NCU02027;Sclerotinia_sclerotiorum|SS1G_05138;SH|scaffold2.t205;ntra|KAF3916022.1;morco1|RPB14781.1;pcon1|CCX31980.1;Aspergillus_niger|An12g07760
cluster1460	Q9Y7J8	GO:0006282; P:regulation of DNA repair; ISO:PomBase	mg8|XP_003712012.1;Schizosaccharomyces_pombe|SPBC216.01c;Saccharomyces_cerevisiae|YNL201C;Tuber_melanosporum|GSTUM_00004867001;Neurospora_crassa|NCU06389;Sclerotinia_sclerotiorum|SS1G_13090;SH|scaffold41.t88;ntra|KAF3928210.1;morco1|RPB10408.1;pcon1|CCX06804.1;Aspergillus_niger|An03g03830
cluster1461	P32388	GO:0032543; P:mitochondrial translation; IMP:SGD	mg8|XP_003717818.1;Tuber_melanosporum|GSTUM_00008594001;Sclerotinia_sclerotiorum|SS1G_10515;pcon1|CCX32105.1;SH|scaffold3.t188;morco1|RPB13599.1;ntra|KAF3914239.1;Schizosaccharomyces_pombe|SPCC1442.19;Saccharomyces_cerevisiae|YKL167C;Aspergillus_niger|An06g01820;Neurospora_crassa|NCU01650
cluster1463	Q9P7Q9	GO:0006488; P:dolichol-linked oligosaccharide biosynthetic process; ISO:PomBase	mg8|XP_003717392.1;Schizosaccharomyces_pombe|SPAC1834.05;Saccharomyces_cerevisiae|YNL219C;Tuber_melanosporum|GSTUM_00006689001;Neurospora_crassa|NCU04454;Sclerotinia_sclerotiorum|SS1G_01372;SH|scaffold93.t11;ntra|KAF3925496.1;morco1|RPB10979.1;pcon1|CCX04520.1;Aspergillus_niger|An08g07020
cluster1464	O42916	GO:0006646; P:phosphatidylethanolamine biosynthetic process; IC:PomBase	mg8|XP_003713879.1;Schizosaccharomyces_pombe|SPBC16A3.10;Saccharomyces_cerevisiae|YOR175C;Tuber_melanosporum|GSTUM_00006165001;Neurospora_crassa|NCU06194;Sclerotinia_sclerotiorum|SS1G_00426;SH|scaffold38.t38;ntra|KAF3925097.1;morco1|RPB16037.1;pcon1|CCX07676.1;Aspergillus_niger|An15g00450
cluster1465	Q9UTK3	GO:0019358; P:nicotinate nucleotide salvage; ISO:PomBase	mg8|XP_003716275.1;Schizosaccharomyces_pombe|SPAC1486.06;Saccharomyces_cerevisiae|YOR209C;Tuber_melanosporum|GSTUM_00001701001;Neurospora_crassa|NCU00649;Sclerotinia_sclerotiorum|SS1G_04724;SH|scaffold45.t27;ntra|KAF3915907.1;morco1|RPB11303.1;pcon1|CCX15867.1;Aspergillus_niger|An12g00760
cluster1467	Q9ZW02	GO:0006417; P:regulation of translation; IEA:UniProtKB-KW	mg8|XP_003712484.1;Tuber_melanosporum|GSTUM_00006192001;Sclerotinia_sclerotiorum|SS1G_00079;SH|scaffold38.t98;ntra|KAF3925075.1;morco1|RPB16103.1;pcon1|CCX11383.1;Aspergillus_niger|An15g01180;Schizosaccharomyces_pombe|SPAC1687.22c;Saccharomyces_cerevisiae|YLL013C;Neurospora_crassa|NCU06511
cluster1469	O94311	GO:0003723; F:RNA binding; ISS:PomBase	mg8|XP_003718986.1;Neurospora_crassa|NCU03274;Sclerotinia_sclerotiorum|SS1G_04046;SH|scaffold19.t110;morco1|RPB11262.1;pcon1|CCX06931.1;Aspergillus_niger|An13g01230;ntra|KAF3926447.1;Schizosaccharomyces_pombe|SPBC215.06c;Saccharomyces_cerevisiae|YCR087C-A;Tuber_melanosporum|GSTUM_00010997001
cluster1470	Q9HFE5	GO:0016192; P:vesicle-mediated transport; IMP:PomBase	mg8|XP_003710726.1;Schizosaccharomyces_pombe|SPBP16F5.07;Saccharomyces_cerevisiae|YPL259C;Tuber_melanosporum|GSTUM_00010443001;Neurospora_crassa|NCU09688;Sclerotinia_sclerotiorum|SS1G_03780;SH|scaffold10.t148;ntra|KAF3920224.1;morco1|RPB11121.1;pcon1|CCX32771.1;Aspergillus_niger|An07g03200
cluster1471	Q4IEV5	GO:0006364; P:rRNA processing; IEA:UniProtKB-KW	mg8|XP_003719698.1;Schizosaccharomyces_pombe|SPBC1604.09c;Saccharomyces_cerevisiae|YOL080C;Tuber_melanosporum|GSTUM_00002961001;Neurospora_crassa|NCU05217;Sclerotinia_sclerotiorum|SS1G_13858;SH|scaffold8.t156;ntra|KAF3926598.1;morco1|RPB14538.1;pcon1|CCX04444.1;Aspergillus_niger|An02g13900
cluster1472	Q7S1P9	GO:0006281; P:DNA repair; IEA:UniProtKB-KW	mg8|XP_003712540.1;Schizosaccharomyces_pombe|SPAC13G6.01c;Saccharomyces_cerevisiae|YLR032W;Tuber_melanosporum|GSTUM_00010961001;Neurospora_crassa|NCU09516;Sclerotinia_sclerotiorum|SS1G_03212;ntra|KAF3928966.1;morco1|RPB15878.1;pcon1|CCX12076.1;Aspergillus_niger|An09g02250;SH|scaffold13.t91
cluster1474	P32580	GO:0090503; P:RNA phosphodiester bond hydrolysis, exonucleolytic; IEA:GOC	mg8|XP_003714671.1;Schizosaccharomyces_pombe|SPAC637.11;Saccharomyces_cerevisiae|YPL029W;Tuber_melanosporum|GSTUM_00008183001;Neurospora_crassa|NCU06371;Sclerotinia_sclerotiorum|SS1G_08284;SH|scaffold18.t85;ntra|KAF3926594.1;morco1|RPB13020.1;pcon1|CCX32046.1;Aspergillus_niger|An14g03780
cluster1475	Q59VM4	GO:0006357; P:regulation of transcription by RNA polymerase II; ISS:CGD	mg8|XP_003717801.1;Schizosaccharomyces_pombe|SPBC1105.14;Saccharomyces_cerevisiae|YDL020C;Tuber_melanosporum|GSTUM_00006696001;Neurospora_crassa|NCU01640;Sclerotinia_sclerotiorum|SS1G_13549;SH|scaffold12.t186;morco1|RPB10970.1;pcon1|CCX05480.1;Aspergillus_niger|An08g06850;ntra|KAF3925517.1
cluster1476	P39904	GO:0042147; P:retrograde transport, endosome to Golgi; IDA:SGD	mg8|XP_003711867.1;Saccharomyces_cerevisiae|YDR484W;Tuber_melanosporum|GSTUM_00009137001;Neurospora_crassa|NCU05273;Sclerotinia_sclerotiorum|SS1G_01875;SH|scaffold53.t65;ntra|KAF3918633.1;morco1|RPB08990.1;pcon1|CCX33895.1;Aspergillus_niger|An01g02910;Schizosaccharomyces_pombe|SPBC336.11
cluster1477	O14328	GO:0031929; P:TOR signaling; ISO:PomBase	mg8|XP_003713807.1;Schizosaccharomyces_pombe|SPBC16E9.13;Saccharomyces_cerevisiae|YHR082C;Tuber_melanosporum|GSTUM_00006520001;Neurospora_crassa|NCU06230;Sclerotinia_sclerotiorum|SS1G_00018;SH|scaffold20.t91;ntra|KAF3901802.1;morco1|RPB11485.1;pcon1|CCX34233.1;Aspergillus_niger|An17g01180
cluster1478	O60126	GO:0000712; P:resolution of meiotic recombination intermediates; TAS:PomBase	mg8|XP_003713792.1;Schizosaccharomyces_pombe|SPBC16G5.12c;Saccharomyces_cerevisiae|YLR234W;Tuber_melanosporum|GSTUM_00005673001;Neurospora_crassa|NCU00081;Sclerotinia_sclerotiorum|SS1G_12655;SH|scaffold21.t117;ntra|KAF3918784.1;morco1|RPB11715.1;pcon1|CCX10402.1;Aspergillus_niger|An07g06980
cluster1479	P27616	GO:0006164; P:purine nucleotide biosynthetic process; IDA:SGD	mg8|XP_003720676.1;Schizosaccharomyces_pombe|SPBC409.10;Saccharomyces_cerevisiae|YAR015W;Tuber_melanosporum|GSTUM_00002925001;Neurospora_crassa|NCU03166;Sclerotinia_sclerotiorum|SS1G_03998;SH|scaffold74.t26;ntra|KAF3911799.1;morco1|RPB09381.1;pcon1|CCX30397.1;Aspergillus_niger|An11g10150
cluster1480	A4RF25	GO:0006627; P:protein processing involved in protein targeting to mitochondrion; IEA:InterPro	mg8|XP_003718575.1;Schizosaccharomyces_pombe|SPAC1F3.10c;Saccharomyces_cerevisiae|YKL134C;Tuber_melanosporum|GSTUM_00006809001;Neurospora_crassa|NCU02063;Sclerotinia_sclerotiorum|SS1G_01296;SH|scaffold1.t427;ntra|KAF3909643.1;morco1|RPB07044.1;pcon1|CCX34344.1;Aspergillus_niger|An11g05710
cluster1481	Q2T9S3	GO:0006383; P:transcription by RNA polymerase III; IEA:InterPro	mg8|XP_003713348.1;Tuber_melanosporum|GSTUM_00009808001;Neurospora_crassa|NCU00727;Sclerotinia_sclerotiorum|SS1G_06285;SH|scaffold3.t60;ntra|KAF3912972.1;morco1|RPB09749.1;pcon1|CCX09686.1;Aspergillus_niger|An12g00780;Schizosaccharomyces_pombe|SPCC290.02;Saccharomyces_cerevisiae|YNR003C
cluster1482	Q9P7N9	GO:0006886; P:intracellular protein transport; IC:PomBase	mg8|XP_003718298.1;Schizosaccharomyces_pombe|SPBC1718.05;Tuber_melanosporum|GSTUM_00010953001;Neurospora_crassa|NCU08874;Sclerotinia_sclerotiorum|SS1G_03584;SH|scaffold13.t71;ntra|KAF3904127.1;morco1|RPB15851.1;pcon1|CCX31209.1;Aspergillus_niger|An14g06440;Saccharomyces_cerevisiae|YDR472W
cluster1483	O75002	GO:0023052; P:signaling; NAS:PomBase	mg8|XP_003718105.1;Schizosaccharomyces_pombe|SPCC1840.01c;Tuber_melanosporum|GSTUM_00011570001;Neurospora_crassa|NCU06875;Sclerotinia_sclerotiorum|SS1G_11041;SH|scaffold20.t16;ntra|KAF3902706.1;pcon1|CCX33260.1;Saccharomyces_cerevisiae|YJR074W;Aspergillus_niger|An06g01590;morco1|RPB07603.1
cluster1485	O94466	GO:0007165; P:signal transduction; IEA:InterPro	mg8|XP_003720632.1;Schizosaccharomyces_pombe|SPBC23G7.08c;Saccharomyces_cerevisiae|YBR260C;Tuber_melanosporum|GSTUM_00003068001;Neurospora_crassa|NCU00553;Sclerotinia_sclerotiorum|SS1G_03990;SH|scaffold42.t109;ntra|KAF3917288.1;morco1|RPB09453.1;pcon1|CCX29563.1;Aspergillus_niger|An11g10060
cluster1486	Q9P381	GO:0006658; P:phosphatidylserine metabolic process; ISS:PomBase	mg8|XP_003720244.1;Schizosaccharomyces_pombe|SPBC13A2.03;Saccharomyces_cerevisiae|YBR029C;Tuber_melanosporum|GSTUM_00001965001;Neurospora_crassa|NCU09643;Sclerotinia_sclerotiorum|SS1G_08431;SH|scaffold74.t4;ntra|KAF3908371.1;morco1|RPB09355.1;pcon1|CCX32552.1;Aspergillus_niger|An07g09570
cluster1487	A0A120HYZ1	GO:0006430; P:lysyl-tRNA aminoacylation; IEA:InterPro	mg8|XP_003712462.1;Schizosaccharomyces_pombe|SPBC17G9.03c;Saccharomyces_cerevisiae|YDR037W;Tuber_melanosporum|GSTUM_00002716001;Neurospora_crassa|NCU04020;Sclerotinia_sclerotiorum|SS1G_02152;SH|scaffold11.t170;ntra|KAF3905347.1;morco1|RPB14047.1;pcon1|CCX34588.1;Aspergillus_niger|An11g02400
cluster1488	O13985	GO:1990426; P:mitotic recombination-dependent replication fork processing; IDA:PomBase	mg8|XP_003716142.1;Schizosaccharomyces_pombe|SPAC26H5.03;Saccharomyces_cerevisiae|YML102W;Tuber_melanosporum|GSTUM_00008586001;Neurospora_crassa|NCU08357;Sclerotinia_sclerotiorum|SS1G_09253;SH|scaffold54.t42;ntra|KAF3909536.1;morco1|RPB11386.1;pcon1|CCX30041.1;Aspergillus_niger|An07g08730
cluster1489	Q59V88	GO:0006357; P:regulation of transcription by RNA polymerase II; IBA:GO_Central	mg8|XP_003719852.1;Schizosaccharomyces_pombe|SPAC3G9.14;Saccharomyces_cerevisiae|YLR176C;Tuber_melanosporum|GSTUM_00005211001;Neurospora_crassa|NCU06701;Sclerotinia_sclerotiorum|SS1G_00575;SH|scaffold38.t5;ntra|KAF3925102.1;morco1|RPB16001.1;pcon1|CCX34604.1;Aspergillus_niger|An17g01720
cluster1490	P38674	GO:0009099; P:valine biosynthetic process; IBA:GO_Central	mg8|XP_003714819.1;Schizosaccharomyces_pombe|SPBC56F2.12;Saccharomyces_cerevisiae|YLR355C;Tuber_melanosporum|GSTUM_00011835001;Neurospora_crassa|NCU03608;Sclerotinia_sclerotiorum|SS1G_03855;SH|scaffold51.t38;ntra|KAF3929460.1;morco1|RPB13346.1;pcon1|CCX33993.1;Aspergillus_niger|An09g03940
cluster1492	Q99145	GO:0000105; P:histidine biosynthetic process; IBA:GO_Central	mg8|XP_003713466.1;Schizosaccharomyces_pombe|SPAC25G10.05c;Saccharomyces_cerevisiae|YER055C;Tuber_melanosporum|GSTUM_00009708001;Neurospora_crassa|NCU09320;Sclerotinia_sclerotiorum|SS1G_04048;SH|scaffold1.t279;ntra|KAF3926394.1;morco1|RPB16263.1;pcon1|CCX30550.1;Aspergillus_niger|An13g01080
cluster1493	O74750	GO:0015790; P:UDP-xylose transmembrane transport; IBA:GO_Central	mg8|XP_003710519.1;Schizosaccharomyces_pombe|SPBC1734.09;Saccharomyces_cerevisiae|YEL004W;Tuber_melanosporum|GSTUM_00001609001;Neurospora_crassa|NCU02980;Sclerotinia_sclerotiorum|SS1G_03743;SH|scaffold7.t218;ntra|KAF3928162.1;morco1|RPB17703.1;pcon1|CCX04429.1;Aspergillus_niger|An03g06940
cluster1494	P53633	GO:0006888; P:ER to Golgi vesicle-mediated transport; IPI:SGD	mg8|XP_003712926.1;Schizosaccharomyces_pombe|SPCC306.02c;Saccharomyces_cerevisiae|YNL044W;Tuber_melanosporum|GSTUM_00011045001;Neurospora_crassa|NCU11237;Sclerotinia_sclerotiorum|SS1G_04153;SH|scaffold19.t123;ntra|KAF3911176.1;morco1|RPB11276.1;pcon1|CCX11888.1;Aspergillus_niger|An18g06440
cluster1495	Q09790	GO:0071543; P:diphosphoinositol polyphosphate metabolic process; IMP:PomBase	mg8|XP_003709387.1;Schizosaccharomyces_pombe|SPAC13G6.14;Tuber_melanosporum|GSTUM_00002356001;Neurospora_crassa|NCU01804;Sclerotinia_sclerotiorum|SS1G_10498;SH|scaffold3.t178;ntra|KAF3914236.1;morco1|RPB13587.1;pcon1|CCX16198.1;Aspergillus_niger|An02g01790;Saccharomyces_cerevisiae|YOR163W
cluster1496	Q9P253	GO:0046718; P:viral entry into host cell; IEA:Ensembl	mg8|XP_003717259.1;Schizosaccharomyces_pombe|SPCC790.02;Tuber_melanosporum|GSTUM_00006080001;Neurospora_crassa|NCU06183;Sclerotinia_sclerotiorum|SS1G_00608;SH|scaffold14.t48;ntra|KAF3923941.1;morco1|RPB15461.1;pcon1|CCX11519.1;Aspergillus_niger|An17g01250;Saccharomyces_cerevisiae|YLR148W
cluster1497	O94548	GO:0005794; C:Golgi apparatus; ISO:PomBase	mg8|XP_003712415.1;Tuber_melanosporum|GSTUM_00004801001;Neurospora_crassa|NCU02899;Sclerotinia_sclerotiorum|SS1G_06206;SH|scaffold2.t97;ntra|KAF3914039.1;morco1|RPB14912.1;pcon1|CCX30692.1;Aspergillus_niger|An18g04030;Schizosaccharomyces_pombe|SPCC1322.09;Saccharomyces_cerevisiae|YJL123C
cluster1498	P15181	GO:0032543; P:mitochondrial translation; IBA:GO_Central	mg8|XP_003719800.1;Schizosaccharomyces_pombe|SPAC4G8.09;Saccharomyces_cerevisiae|YLR382C;Tuber_melanosporum|GSTUM_00006079001;Neurospora_crassa|NCU03814;Sclerotinia_sclerotiorum|SS1G_00696;SH|scaffold47.t52;ntra|KAF3902357.1;morco1|RPB16197.1;pcon1|CCX06576.1;Aspergillus_niger|An15g00420
cluster1501	Q8WZM0	GO:0004402; F:histone acetyltransferase activity; IEA:UniProtKB-EC	mg8|XP_003716207.1;Schizosaccharomyces_pombe|SPAC1952.05;Saccharomyces_cerevisiae|YGR252W;Tuber_melanosporum|GSTUM_00001663001;Neurospora_crassa|NCU10847;Sclerotinia_sclerotiorum|SS1G_05801;SH|scaffold34.t112.3;ntra|KAF3921548.1;morco1|RPB08205.1;pcon1|CCX11131.1;Aspergillus_niger|An01g08160
cluster1502	P39012	GO:0016255; P:attachment of GPI anchor to protein; IMP:SGD	mg8|XP_003716396.1;Schizosaccharomyces_pombe|SPAC1002.11;Saccharomyces_cerevisiae|YLR088W;Tuber_melanosporum|GSTUM_00001817001;Neurospora_crassa|NCU02368;Sclerotinia_sclerotiorum|SS1G_11049;SH|scaffold6.t248;ntra|KAF3911638.1;morco1|RPB08556.1;pcon1|CCX08185.1;Aspergillus_niger|An08g10720
cluster1503	G0SC29	GO:0000027; P:ribosomal large subunit assembly; IEA:EnsemblFungi	mg8|XP_003719269.1;Schizosaccharomyces_pombe|SPCC18.05c;Saccharomyces_cerevisiae|YCR072C;Tuber_melanosporum|GSTUM_00011309001;Neurospora_crassa|NCU00794;Sclerotinia_sclerotiorum|SS1G_04380;SH|scaffold18.t137;ntra|KAF3926514.1;morco1|RPB12963.1;pcon1|CCX29612.1;Aspergillus_niger|An01g06270
cluster1504	Q9P775	GO:0006364; P:rRNA processing; ISO:PomBase	mg8|XP_003713739.1;Schizosaccharomyces_pombe|SPBC1711.16;Saccharomyces_cerevisiae|YLR196W;Tuber_melanosporum|GSTUM_00009114001;Neurospora_crassa|NCU02729;Sclerotinia_sclerotiorum|SS1G_02902;SH|scaffold31.t46;ntra|KAF3903585.1;morco1|RPB09293.1;pcon1|CCX04631.1;Aspergillus_niger|An01g05580
cluster1505	P53759	GO:0006400; P:tRNA modification; IDA:SGD	mg8|XP_003713841.1;Schizosaccharomyces_pombe|SPBC36B7.04;Saccharomyces_cerevisiae|YML080W;Tuber_melanosporum|GSTUM_00001974001;Neurospora_crassa|NCU00065;Sclerotinia_sclerotiorum|SS1G_12642;SH|scaffold10.t38;ntra|KAF3907007.1;morco1|RPB13792.1;pcon1|CCX30618.1;Aspergillus_niger|An01g10700
cluster1506	Q65Z59	GO:0046872; F:metal ion binding; IEA:UniProtKB-KW	mg8|XP_003717329.1;Saccharomyces_cerevisiae|YBL049W;Tuber_melanosporum|GSTUM_00004074001;Neurospora_crassa|NCU00024;Sclerotinia_sclerotiorum|SS1G_06987;SH|scaffold14.t121;ntra|KAF3929160.1;morco1|RPB15376.1;pcon1|CCX17416.1;Aspergillus_niger|An07g07170;Schizosaccharomyces_pombe|SPAPJ691.02
cluster1507	Q9P804	GO:0002940; P:tRNA N2-guanine methylation; IMP:PomBase	mg8|XP_003714401.1;Schizosaccharomyces_pombe|SPBC25D12.05;Saccharomyces_cerevisiae|YDR120C;Tuber_melanosporum|GSTUM_00001907001;Neurospora_crassa|NCU06336;Sclerotinia_sclerotiorum|SS1G_12965;SH|scaffold5.t227;ntra|KAF3927580.1;morco1|RPB17038.1;pcon1|CCX08418.1;Aspergillus_niger|An01g00070
cluster1508	P33297	GO:0006511; P:ubiquitin-dependent protein catabolic process; IMP:SGD	mg8|XP_003712713.1;Schizosaccharomyces_pombe|SPAC3A11.12c;Saccharomyces_cerevisiae|YOR117W;Tuber_melanosporum|GSTUM_00011030001;Neurospora_crassa|NCU04414;Sclerotinia_sclerotiorum|SS1G_01135;SH|scaffold19.t85;ntra|KAF3913473.1;morco1|RPB11230.1;pcon1|CCX32310.1;Aspergillus_niger|An18g05230
cluster1509	P83783	GO:0019510; P:S-adenosylhomocysteine catabolic process; IEA:InterPro	mg8|XP_003712689.1;Schizosaccharomyces_pombe|SPBC8D2.18c;Saccharomyces_cerevisiae|YER043C;Tuber_melanosporum|GSTUM_00011415001;Neurospora_crassa|NCU07930;Sclerotinia_sclerotiorum|SS1G_01191;SH|scaffold15.t73;ntra|KAF3929159.1;morco1|RPB15012.1;pcon1|CCX13718.1;Aspergillus_niger|An08g01960
cluster1510	Q9C701	GO:0007094; P:mitotic spindle assembly checkpoint; IBA:GO_Central	mg8|XP_003711978.1;Schizosaccharomyces_pombe|SPAC23H3.08c;Tuber_melanosporum|GSTUM_00005653001;Neurospora_crassa|NCU09744;Sclerotinia_sclerotiorum|SS1G_08509;SH|scaffold14.t45;ntra|KAF3912287.1;morco1|RPB15464.1;pcon1|CCX31451.1;Aspergillus_niger|An11g00480;Saccharomyces_cerevisiae|YOR026W
cluster1511	O74732	GO:0006696; P:ergosterol biosynthetic process; ISS:PomBase	mg8|XP_003714226.1;Schizosaccharomyces_pombe|SPBC1709.07;Neurospora_crassa|NCU05991;Sclerotinia_sclerotiorum|SS1G_00326;Aspergillus_niger|An04g05000;pcon1|CCX29938.1;Tuber_melanosporum|GSTUM_00003619001;SH|scaffold4.t73;ntra|KAF3923765.1;morco1|RPB17242.1;Saccharomyces_cerevisiae|YLR100W
cluster1512	Q9URW7	GO:0016192; P:vesicle-mediated transport; IMP:PomBase	mg8|XP_003714383.1;Schizosaccharomyces_pombe|SPAPJ696.01c;Saccharomyces_cerevisiae|YOR132W;Tuber_melanosporum|GSTUM_00004882001;Neurospora_crassa|NCU07020;Sclerotinia_sclerotiorum|SS1G_09417;SH|scaffold41.t72;ntra|KAF3902848.1;morco1|RPB10387.1;pcon1|CCX32447.1;Aspergillus_niger|An17g00560
cluster1513	Q9UUA4	GO:0031204; P:posttranslational protein targeting to membrane, translocation; IBA:GO_Central	mg8|XP_003713510.1;Tuber_melanosporum|GSTUM_00008786001;Neurospora_crassa|NCU02681;Sclerotinia_sclerotiorum|SS1G_04445;SH|scaffold24.t64;ntra|KAF3906810.1;morco1|RPB10148.1;pcon1|CCX04625.1;Aspergillus_niger|An16g08830;Schizosaccharomyces_pombe|SPBC409.21;Saccharomyces_cerevisiae|YBR171W
cluster1514	Q8VBW6	GO:0043523; P:regulation of neuron apoptotic process; ISO:MGI	mg8|XP_003714851.1;Schizosaccharomyces_pombe|SPAC323.06c;Tuber_melanosporum|GSTUM_00005321001;Neurospora_crassa|NCU08040;Sclerotinia_sclerotiorum|SS1G_08407;SH|scaffold8.t118;ntra|KAF3905068.1;morco1|RPB14580.1;pcon1|CCX07335.1;Aspergillus_niger|An11g00460;Saccharomyces_cerevisiae|YPL003W
cluster1515	O74345	GO:0006891; P:intra-Golgi vesicle-mediated transport; IBA:GO_Central	mg8|XP_003715463.1;Schizosaccharomyces_pombe|SPBC21D10.05c;Tuber_melanosporum|GSTUM_00009926001;Neurospora_crassa|NCU01150;Sclerotinia_sclerotiorum|SS1G_05193;ntra|KAF3924698.1;morco1|RPB12855.1;pcon1|CCX12183.1;Aspergillus_niger|An04g04100;Saccharomyces_cerevisiae|YGL181W;SH|scaffold23.t56
cluster1516	O94726	GO:0097466; P:ubiquitin-dependent glycoprotein ERAD pathway; IMP:PomBase	mg8|XP_003718349.1;Schizosaccharomyces_pombe|SPAC23A1.04c;Saccharomyces_cerevisiae|YHR204W;Tuber_melanosporum|GSTUM_00006578001;Neurospora_crassa|NCU02091;Sclerotinia_sclerotiorum|SS1G_05641;SH|scaffold2.t83;ntra|KAF3911764.1;morco1|RPB07187.1;pcon1|CCX34764.1;Aspergillus_niger|An12g00340
cluster1517	Q7RXQ8	GO:0000162; P:tryptophan biosynthetic process; IBA:GO_Central	mg8|XP_003712501.1;Schizosaccharomyces_pombe|SPAC3F10.09;Saccharomyces_cerevisiae|YIL020C;Tuber_melanosporum|GSTUM_00006458001;Neurospora_crassa|NCU00150;Sclerotinia_sclerotiorum|SS1G_12457;SH|scaffold20.t47;ntra|KAF3901725.1;morco1|RPB11439.1;pcon1|CCX11366.1;Aspergillus_niger|An17g01640
cluster1519	P02992	GO:0006414; P:translational elongation; IBA:GO_Central	mg8|XP_003715132.1;Schizosaccharomyces_pombe|SPBC9B6.04c;Saccharomyces_cerevisiae|YOR187W;Tuber_melanosporum|GSTUM_00007613001;Neurospora_crassa|NCU03737;Sclerotinia_sclerotiorum|SS1G_00053;SH|scaffold13.t105;ntra|KAF3902681.1;morco1|RPB15895.1;pcon1|CCX12059.1;Aspergillus_niger|An08g04470
cluster1521	O74113	GO:0072428; P:signal transduction involved in intra-S DNA damage checkpoint; IMP:PomBase	mg8|XP_003714523.1;Schizosaccharomyces_pombe|SPAC17D4.02;Saccharomyces_cerevisiae|YLR103C;Tuber_melanosporum|GSTUM_00009059001;Neurospora_crassa|NCU04378;Sclerotinia_sclerotiorum|SS1G_03024;SH|scaffold53.t35;ntra|KAF3917645.1;morco1|RPB09023.1;pcon1|CCX31422.1;Aspergillus_niger|An01g13540
cluster1522	P39692	GO:0000103; P:sulfate assimilation; IMP:SGD	mg8|XP_003718023.1;Schizosaccharomyces_pombe|SPCC584.01c;Saccharomyces_cerevisiae|YFR030W;Tuber_melanosporum|GSTUM_00000610001;Neurospora_crassa|NCU04077;Sclerotinia_sclerotiorum|SS1G_09491;SH|scaffold3.t312;ntra|KAF3909753.1;morco1|RPB16812.1;pcon1|CCX04921.1;Aspergillus_niger|An11g06670

## Sheet: Table S6
Table S5. List of the fungi utilized in this study.
Ecology	Abbre.	Fungi for comparative analyses	Phylum	Class	Order	Reference (PMID )
Saprotroph	MCSH	Morchella conica SH	Ascomycota	Pezizomycetes	Pezizales	This study
	MI1	Morchella importuna CCBAS932	Ascomycota	Pezizomycetes	Pezizales	30420746
	MI2	Morchella importuna SCYDJ1-A1	Ascomycota	Pezizomycetes	Pezizales	31314937
	ASN	Asscodesmis nigricans CBS389.68	Ascomycota	Pezizomycetes	Pezizales	31604798
	PC	Pyronema confluens CBS100304	Ascomycota	Pezizomycetes	Pezizales	24068976
	ASI	Ascobolus immersus RN42	Ascomycota	Pezizomycetes	Pezizales	30420746
	SC	Saccharomyces cerevisiae S288C	Ascomycota	Saccharomycetes	Saccharomycetales	8849441
	HP	Hysterium pulicare CBS123377	Ascomycota	Dothideomycetes	Hysteriales	23236275
	NC	Neurospora crassa FGSC 73 trp-3	Basidiomycota	Sordariomycetes	Sordariales	25838471
	AB	Agaricus bisporus var bisporus (H97)	Basidiomycota	Agaricomycetes	Agaricales	23045686
	CC	Coprinopsis cinerea	Basidiomycota	Agaricomycetes	Agaricales	20547848
	GL	Gymnopus luxurians	Basidiomycota	Agaricomycetes	Agaricales	25706625
Ectdomycorrhiza	TUB	Tuber borchii Tbo3840	Ascomycota	Pezizomycetes	Pezizales	30420746
	TUM	Tuber melanosporum Mel28	Ascomycota	Pezizomycetes	Pezizales	20348908
	CV	Choiromyces venosus 120613-1	Ascomycota	Pezizomycetes	Pezizales	30420746
	TB	Terfezia boudieri ATCC MYA-4762	Ascomycota	Pezizomycetes	Pezizales	30420746
	AM	Amanita muscaria Koide	Basidiomycota	Agaricomycetes	Agaricales	25706625
	SL	Suillus luteus UH-Slu-Lm8-n1	Basidiomycota	Agaricomycetes	Boletales	25706625
Pathogen	AN	Aspergillus nidulan	Ascomycota	Eurotiomycetes	Eurotiales	22080559
	BG	Blumeria graminis f.sp. tritici 96224	Ascomycota	Leotiomycetes	Erysiphales	23852167
	CF	Cladosporium fulvum	Ascomycota	Dothideomycetes	Capnodiales	23209441
	ML	Melampsora laricis-populina	Basidiomycota	Pucciniomycetes	Uredinales	21536894

## Sheet: Table S7
Table S6. Protease genes in different fungal genomes, arranged by MEROPS family
	Saprotrophic species												ECM species						Pathogenic species				Morchella vs ALL	Morchella vs Saprotrophic Ascomycota p-values	Morchella vs Saprotrophic Basidiomycota p-values	Morchella vs ECM Ascomycota	Morchella vs ECM Basidiomycota	Morchella vs ECM	Morchella vs Pathogens
	Ascomycota								Basidiomycota				Ascomycota				Basidiomycota		Ascomycota			Basidiomycota	p-values			p-values	p-values	p-values	p-values
MEROPS family	MCSH	MI1	MI2	ASN	PC	ASI	SC	HP	NC	AB	CC	GL	TUB	TUM	CV	TB	AM	SL	AN	BG	CF	ML
Aspartic peptidases	4	4	5	9	11	5	10	13	19	9	15	41	3	5	7	8	31	35	11	6	21	18	0.12	0.01	0.05	0.17	0	0.13	0.03
A01: pepsin	3	3	4	5	4	5	9	12	18	9	15	39	2	3	4	4	31	34	10	5	20	17	0.16	0.06	0.04	0.45	0	0.16	0.03
A22: presenilin	1	1	1	4	7	0	1	1	1	0	0	2	1	2	3	4	0	1	1	1	1	1	0.55	0.19	0.34	0.05	0.14	0.19	※
Cysteine peptidases	36	35	37	28	44	32	38	65	50	23	66	75	38	28	38	35	64	55	57	49	52	45	0.24	0.28	0.13	0.34	0	0.21	0
C01: papain	1	9	10	4	10	8	1	1	1	1	1	1	6	5	8	5	1	1	1	1	1	4	0.1	0.29	0.03	0.4	0.11	0.19	0.06
C02: calpain	0	0	0	0	0	0	0	3	4	0	9	3	1	0	0	0	1	2	2	1	3	0	0.26	0.24	0.07	0.22	0.01	0.11	0.05
C12: ubiquitinyl hydrolase	3	3	2	4	1	2	1	5	3	0	4	3	4	3	3	3	2	2	4	2	2	2	0.96	0.48	0.44	0.11	0.11	0.37	0.4
C13: legumain	2	1	1	1	1	1	1	1	1	0	1	1	1	1	1	1	1	1	1	1	1	1	0.04	0.11	0.11	0.14	0.25	0.09	0.14
C14: caspase	1	1	1	1	8	1	1	2	2	4	13	17	2	1	1	1	2	6	3	2	2	1	0.32	0.21	0.06	0.22	0.07	0.17	0.05
C15: pyroglutamyl-peptidase I	1	1	1	1	1	1	0	2	0	0	1	1	1	1	1	1	2	1	1	1	1	1	0.87	0.5	0.1	※	0.14	0.26	※
C19: ubiquitin-specific peptidase	11	8	7	8	13	7	17	15	15	7	12	9	9	8	9	9	11	13	15	13	10	10	0.21	0.13	0.2	0.47	0.07	0.21	0.06
C26: gamma-glutamyl hydrolase	3	3	3	1	1	2	4	7	1	4	8	8	1	1	1	2	8	10	3	7	9	8	0.45	0.5	0.16	0	0	0.37	0.03
C40: dipeptidyl-peptidase	1	0	0	1	1	2	0	0	0	0	0	0	1	0	1	0	0	0	1	0	0	0	0.93	0.22	0.14	0.36	0.25	0.5	0.42
C44: amidophosphoribosyltransferase	2	2	2	2	4	2	5	4	4	0	0	0	1	2	3	2	0	0	4	4	4	0	0.88	0.07	0.22	0.5	※	0.19	0.22
C45: aminopenicillanic acid acyl-transferase	0	0	0	0	0	0	0	2	0	0	1	2	0	0	0	0	1	1	2	1	2	1	0.17	0.24	0.12	※	※	0.16	0
C48: Ulp1 peptidase	1	1	2	0	1	2	2	1	3	0	0	0	2	1	3	2	0	0	3	2	1	0	0.86	0.41	0.28	0.14	0.03	0.5	0.42
C50: separase	2	0	0	0	0	0	1	1	1	0	1	1	0	0	0	0	1	1	1	1	1	1	0.82	0.33	0.45	0.14	0.36	0.28	0.29
C54: autophagin-1	1	0	0	0	0	0	1	1	1	0	1	0	0	0	0	0	1	1	1	1	1	0	0.67	0.44	0.36	0.14	0.11	0.5	0.18
C56: PfpI peptidase	4	5	6	3	1	2	2	7	4	5	8	9	6	3	4	2	3	3	5	1	4	0	0.41	0.11	0.18	0.16	0.04	0.07	0.08
C59: penicillin V acylase precursor	0	0	0	0	0	0	0	1	0	1	1	2	0	0	0	0	1	1	0	1	1	1	0.16	0.24	0.05	※	※	0.16	0.03
C65: otubain-1	1	1	1	1	0	0	0	1	1	0	1	1	1	1	1	1	1	1	1	1	1	1	0.4	0.06	0.22	※	※	※	※
C69: dipeptidase A	0	0	0	0	0	0	0	0	0	0	0	0	0	0	0	0	0	0	0	0	1	0	0.7	※	※	※	※	※	0.22
C78: UfSP1 peptidase	0	0	0	0	0	0	0	1	1	1	1	2	0	0	0	0	2	2	0	1	1	4	0.2	0.24	0	※	※	0.16	0.1
C83: gamma-glutamylcysteine dipeptidyltranspeptidase	0	0	0	0	0	0	0	0	0	0	0	0	0	0	1	0	0	0	0	0	0	0	0.7	※	※	0.22	※	0.26	※
C85: DUBA deubiquitinylating enzyme	1	0	0	0	2	1	2	3	2	0	1	1	0	0	0	1	2	3	3	2	3	7	0.18	0.06	0.14	0.42	0.02	0.21	0.03
C97: DeSI-1 peptidase	1	0	1	1	0	1	0	3	2	0	2	3	1	1	1	1	11	6	1	5	3	3	0.29	0.34	0.12	0.14	0.01	0.15	0.03
C98: USPL1 peptidase	0	0	0	0	0	0	0	0	0	0	0	0	1	0	0	0	0	0	1	0	0	0	0.58	※	※	0.22	※	0.26	0.22
Glutamic peptidases	0	0	0	0	0	0	0	2	2	0	0	0	0	0	0	2	0	0	2	0	0	0	0.4	0.24	0.22	0.22	※	0.26	0.22
G01: scytalidoglutamic peptidase	0	0	0	0	0	0	0	2	2	0	0	11	0	0	0	2	13	0	2	1	0	0	0.44	0.24	0.17	0.22	0.14	0.22	0.12
Metallopeptidases	49	45	49	37	48	47	56	78	83	40	102	99	39	37	49	42	71	82	93	44	89	56	0.28	0.29	0.05	0.07	0	0.31	0.09
M01: aminopeptidase N	1	1	1	0	0	0	3	5	3	3	3	5	0	0	0	0	3	4	3	4	4	2	0.29	0.34	0	※	0	0.44	0.01
M03: thimet oligopeptidase	2	3	3	2	2	2	2	2	2	1	2	2	2	2	2	2	2	2	0	2	5	2	0.22	0.02	0.04	0.03	0.11	0.01	0.38
M04: thermolysin	0	0	0	0	0	0	0	0	1	0	0	0	1	0	0	0	0	0	0	0	0	0	0.58	※	0.22	0.22	※	0.26	※
M10: matrix metallopeptidase	0	0	1	0	0	3	0	0	0	0	0	0	0	0	0	0	0	0	1	0	0	0	0.78	0.38	0.14	0.14	0.25	0.09	0.42
M12: adamalysin	2	0	0	0	0	0	0	1	1	1	1	1	1	0	0	0	1	0	2	1	1	2	0.97	0.22	0.29	0.27	0.44	0.28	0.13
M13: neprilysin	7	7	7	0	1	0	0	1	0	1	1	1	2	0	4	1	1	2	1	0	0	0	0	0	0	0	0	0	0
M14: carboxypeptidase	1	1	2	1	2	2	1	1	2	0	1	1	1	1	1	1	0	0	2	0	5	0	0.8	0.44	0.29	0.14	0.03	0.06	0.39
M16: pitrilysin	7	0	1	1	1	2	8	6	6	3	0	6	1	1	1	2	5	5	5	6	6	7	0.51	0.36	0.34	0.24	0.23	0.47	0.07
M17: leucyl aminopeptidase	0	0	0	0	0	0	0	2	0	2	3	4	0	0	1	0	4	5	0	2	2	4	0.15	0.24	0.04	0.22	0	0.13	0.05
M18: aminopeptidase I	2	2	2	2	2	2	2	2	2	1	1	1	1	1	1	2	1	1	2	1	2	1	0.1	※	0.03	0.03	※	0.01	0.1
M19: membrane dipeptidase	1	1	1	1	0	1	0	2	1	0	1	1	1	1	1	1	1	1	1	0	1	0	0.51	0.35	0.22	※	※	※	0.1
M20: glutamate carboxypeptidase	3	4	4	3	4	3	4	5	6	0	7	10	4	4	3	3	6	9	14	2	9	3	0.44	0.41	0.22	0.36	0.02	0.22	0.18
M22: O-sialoglycoprotein peptidase	0	0	0	0	0	0	2	2	2	1	2	2	0	0	0	0	2	3	2	2	2	2	0.05	0.13	0	※	0	0.16	※
M23: beta-lytic metallopeptidase	0	0	0	0	0	0	0	4	0	4	2	10	0	0	0	0	2	6	1	5	6	3	0.2	0.24	0.09	※	0.04	0.19	0.02
M24: methionyl aminopeptidase 1	5	6	6	5	6	6	7	10	8	7	9	12	5	8	10	7	10	11	11	6	11	9	0.06	0.19	0.03	0.1	0	0.04	0.03
M28: aminopeptidase S	3	6	5	8	9	7	4	7	8	3	16	10	3	3	6	6	6	8	7	4	8	5	0.27	0.06	0.11	0.45	0.09	0.31	0.18
M35: deuterolysin	0	0	0	0	2	0	0	1	2	0	1	0	0	0	0	3	1	0	4	0	2	0	0.25	0.15	0.12	0.22	0.14	0.19	0.12
M36: fungalysin	1	1	1	0	1	1	0	0	0	0	8	1	0	0	0	0	3	1	0	0	1	1	0.93	0.06	0.3	※	0.14	0.33	0.1
M38: isoaspartyl dipeptidase	4	4	4	5	6	4	3	13	9	7	8	19	5	5	4	5	12	12	12	1	11	4	0.19	0.19	0.05	0.03	※	0.1	0.19
M41: FtsH peptidase	0	0	0	0	1	0	11	2	12	2	2	2	0	1	0	0	2	2	9	2	2	2	0.22	0.18	0.09	0.22	※	0.1	0.06
M43: metallopeptidase MEP1	1	1	1	1	2	3	0	2	2	1	27	1	1	0	1	0	0	0	2	0	3	0	0.69	0.21	0.21	0.1	※	0.03	0.39
M48: Ste24 peptidase	1	1	1	1	2	3	2	2	2	0	2	2	3	2	3	2	3	2	1	2	2	4	0.04	0.03	0.22	0	0.01	0	0.08
M49: dipeptidyl-peptidase III	0	0	0	0	0	0	1	2	1	1	1	1	0	0	0	0	1	1	3	0	1	1	0.14	0.15	※	※	※	0.16	0.08
M50: S2P protease	0	0	0	0	0	0	1	0	1	0	0	1	0	0	0	0	1	1	0	0	0	1	0.28	0.24	0.1	※	※	0.16	0.22
M54: archaelysin	0	0	0	0	0	0	0	1	0	0	0	1	0	0	0	0	0	0	1	0	0	0	0.48	0.24	0.22	※	※	※	0.22
M67: Poh1 peptidase	4	3	4	4	4	4	3	0	7	0	0	0	4	4	8	4	0	0	5	0	0	0	0.46	0.28	0.2	0.16	0	0.43	0.08
M76: Atp23 peptidase	1	1	1	1	1	1	0	1	1	1	1	1	1	1	1	1	1	1	1	1	1	1	0.7	0.24	※	※	※	※	※
M79: prenyl peptidase	0	1	1	1	1	1	1	1	1	0	0	1	1	1	1	1	1	1	1	1	1	1	0.31	0.11	0.36	0.14	0.25	0.09	0.14
M80: Wss1 peptidase	3	1	2	1	1	2	1	3	3	1	3	3	2	2	1	1	2	4	2	2	3	1	1	0.29	0.27	0.22	0.21	0.5	0.5
M96: Tiki1 peptidase	0	1	1	0	0	0	0	0	0	0	0	0	0	0	0	0	0	0	0	0	0	0	0	0.02	0.03	0.03	0.11	0.01	0.03
Serine proteases	69	75	75	55	68	94	27	53	51	11	38	67	61	53	75	62	42	40	70	22	62	34	0.09	0.19	0.04	0.06	0	0.03	0.06
S01: trypsin	4	1	1	0	1	2	0	0	1	0	0	0	0	1	0	1	0	0	2	0	1	0	0.01	0.09	0.05	0.08	0.11	0.03	0.14
S08: subtilisin	4	7	6	7	9	22	4	6	8	1	12	3	7	5	11	11	10	2	3	4	11	8	0.51	0.2	0.46	0.1	0.46	0.2	0.37
S09: prolyl oligopeptidase	13	29	31	20	26	31	2	14	3	3	11	16	21	19	26	22	7	11	10	2	9	6	0.07	0.25	0.02	0.33	0.07	0.14	0.01
S10: carboxypeptidase Y	2	5	4	3	3	3	2	14	4	2	4	15	5	3	6	3	12	10	5	7	17	11	0.29	0.34	0.25	0.32	0.01	0.13	0.05
S12: D-Ala-D-Ala carboxypeptidase B	3	0	1	0	2	2	0	0	6	0	0	0	1	1	0	1	0	0	7	0	0	0	0.82	0.29	0.47	0.25	0.16	0.12	0.43
S14: peptidase Clp	1	1	1	1	1	1	0	1	1	1	1	1	1	1	1	2	1	1	1	1	1	0	0.83	0.24	※	0.22	※	0.26	0.22
S15: Xaa-Pro dipeptidyl-peptidase	0	0	0	0	0	0	0	2	1	0	0	0	0	0	0	0	0	0	3	0	2	0	0.44	0.24	0.22	※	※	※	0.11
S16: Lon-A peptidase	18	0	0	0	1	0	1	2	2	1	2	2	0	0	0	0	2	2	2	2	2	2	0.03	0.14	0.22	0.14	0.32	0.11	0.23
S26: signal peptidase I	3	3	3	3	3	4	0	1	0	1	1	1	4	2	3	3	1	1	0	0	2	0	0.1	0.22	0	0.5	※	0.19	0
S28: lysosomal Pro-Xaa carboxypeptidase	2	4	4	0	2	0	0	4	2	0	3	5	2	2	2	1	3	7	2	2	4	2	0.34	0.06	0.28	0.03	0.2	0.36	0.18
S33: prolyl aminopeptidase	16	22	19	18	18	27	15	0	17	0	0	0	18	17	23	15	0	0	29	0	0	0	0.19	0.3	0.02	0.39	0	0.14	0.12
S41: C-terminal processing peptidase	0	0	0	0	0	0	1	0	0	1	0	0	0	0	0	0	0	1	1	0	1	0	0.34	0.24	0.22	※	0.14	0.26	0.1
S53: sedolisin	0	1	1	1	0	0	0	7	2	0	1	20	1	0	1	0	3	2	2	1	8	3	0.47	0.31	0.2	0.36	0.02	0.26	0.09
S54: rhomboid-1	3	2	3	2	2	1	2	2	4	1	3	4	1	2	2	3	3	3	3	3	4	2	0.74	0.03	0.36	0.14	0.25	0.28	0.29
S64: Ssy5 peptidase	0	0	0	0	0	1	0	0	0	0	0	0	0	0	0	0	0	0	0	0	0	0	0.7	0.24	※	※	※	※	※
S66: murein tetrapeptidase LD-carboxypeptidase	0	0	1	0	0	0	0	0	0	0	0	0	0	0	0	0	0	0	0	0	0	0	0.01	0.11	0.14	0.14	0.25	0.09	0.14
Threonine peptidase	21	17	17	16	15	14	15	16	20	12	18	22	13	13	14	15	20	19	20	16	19	17	0.31	0.01	0.45	0.01	0.28	0.12	0.42
T01: proteasome	13	12	12	12	12	11	13	13	14	10	13	14	10	10	11	12	14	14	15	14	13	14	0.8	0.41	0.37	0.03	0.02	0.33	0.02
T02: glycosylasparaginase	1	0	0	1	1	1	0	1	3	1	2	2	2	1	1	1	3	2	2	1	2	0	0.04	0.12	0.02	0.04	0.02	0.02	0.1
T03: gamma-glutamyltransferase 1	5	4	4	3	2	2	1	2	2	1	2	4	1	2	2	2	2	2	2	0	3	2	0	0	0.02	0	0.01	0	0.01
T05: ornithine acetyltransferase	2	1	1	0	0	0	1	0	1	0	1	2	0	0	0	0	1	1	1	1	1	1	0.06	0.01	0.29	0	0.25	0.02	0.14
Total	179	176	183	145	186	192	146	223	221	95	239	304	154	136	183	160	228	231	249	137	243	170	0.69	0.48	0.26	0.06	0	0.46	0.28
aMCSH, Morchella conica SH; MI1, M. importuna CCBAS932; MI2, Morchella importuna SCYDJ1-A1; ASN, Ascodesmis nigricans CBS389.68; PC, Pyronema confluens CBS100304; ASI, Ascobolus immersu RN42; SC, Saccharomyces cerevisiae S288C; HP, Hysterium pulicare CBS123377; NC, Neurospora crassa FGSC 73 TRP-3; AB, Agaricus bisporus var bisporus (H97); CC, Coprinopsis cinerea; GL, Gymnopus luxuriahs; TUB, Tube…
bP value is calculated by t-test using family size in Morchella compared to other fungi. A P value of less than 0.05 was considered to be significant.
※ Means there was no genes in the catalog for comparision, thus the value of t-test was unable to determine.
	lowest gene numbers in the row															1	1	1	2	2	3	3	3	4
	highest gene numbers in the row

## Sheet: Table S8
Table S8. Secreted protease genes in different fungal genomes, arranged by MEROPS family
	Saprotrophic species												ECM species						Pathogenic species				Morchella vs ALL	Morchella vs Saprotrophic Ascomycota p-values	Morchella vs Saprotrophic Basidiomycota p-values	Morchella vs ECM Ascomycota	Morchella vs ECM Basidiomycota	Morchella vs ECM	Morchella vs Pathogens
	Ascomycota								Basidiomycota				Ascomycota				Basidiomycota		Ascomycota			Basidiomycota	p-values			p-values	p-values	p-values	p-values
MEROPS family	MCSH	MI1	MI2	ASN	PC	ASI	SC	HP	NC	AB	CC	GL	TUB	TUM	CV	TB	AM	SL	AN	BG	CF	ML
Aspartic peptidases	3	3	4	3	3	1	7	6	13	4	6	20	2	2	4	3	23	23	5	3	5	8	0.17	0.33	0.07	0.2	0	0.18	0.09
A01: pepsin	3	3	4	3	3	1	7	6	13	4	6	20	2	2	4	2	23	23	5	3	5	8	0.17	0.33	0.07	0.13	0	0.19	0.09
A22: presenilin	0	0	0	0	0	0	0	0	0	0	0	0	0	0	0	1	0	0	0	0	0	0	0.35	※	※	※	※	※	※
Cysteine peptidases	4	7	7	3	2	4	0	2	4	0	2	8	2	2	5	3	18	1	6	3	3	2	0.17	0.01	0.15	0.03	0.31	0.42	0.06
C01: papain	1	5	5	0	0	2	0	0	0	0	0	0	1	1	3	1	0	0	0	0	0	0	0	0.01	0.01	0.07	0.06	0.02	0.01
C13: legumain	1	1	1	1	1	1	0	0	1	0	0	0	1	1	1	1	0	1	1	1	1	1	0.14	0.13	0.03	※	0.14	0.26	※
C26: gamma-glutamyl hydrolase	1	1	1	1	0	1	0	0	0	0	0	0	0	0	0	1	0	0	0	1	0	0	0	0.06	※	※	※	※	0.03
C40: dipeptidyl-peptidase	1	0	0	1	1	0	0	0	0	0	0	0	0	0	1	0	0	0	0	0	0	0	0.24	0.44	0.14	0.42	0.25	0.31	0.14
C44: amidophosphoribosyltransferase	0	0	0	0	0	0	0	0	0	0	0	0	0	0	0	0	0	0	0	0	1	0	0.35	※	※	※	※	※	0.22
C56: PfpI peptidase	0	0	0	0	0	0	0	0	1	0	2	0	0	0	0	0	0	0	1	0	0	0	0.26	※	0.12	※	※	※	0.22
C65: otubain-1	0	0	0	0	0	0	0	0	0	0	0	0	0	0	0	0	0	0	0	1	0	0	0.35	※	※	※	※	※	0.22
C69: dipeptidase A	0	0	0	0	0	0	0	0	0	0	0	0	0	0	0	0	0	0	0	0	1	0	0.35	※	※	※	※	※	0.22
C85: DUBA deubiquitinylating enzyme	0	0	0	0	0	0	0	0	0	0	0	0	0	0	0	0	0	0	0	0	0	1	0.35	※	※	※	※	※	0.22
Glutamic peptidases	0	0	0	0	0	0	0	1	1	0	0	4	0	0	0	0	9	0	2	0	0	0	0.25	0.24	0.16	※	0.14	0.26	0.22
G01: scytalidoglutamic peptidase	0	0	0	0	0	0	0	1	1	0	0	4	0	0	0	0	9	0	2	0	0	0	0.25	0.24	0.16	※	0.14	0.26	0.22
Metallopeptidases	11	8	10	9	17	9	1	9	8	4	40	12	9	4	10	4	7	5	13	0	12	4	0.47	0.43	0.27	0.11	0.04	0.05	0.28
M03: thimet oligopeptidase	1	1	0	0	0	0	0	0	0	0	0	0	0	0	0	0	0	0	0	0	0	0	0	0.02	0.03	0.03	0.11	0.01	0.03
M10: matrix metallopeptidase	0	0	0	0	0	3	0	1	0	0	0	0	0	0	0	0	0	0	0	0	0	0	0.31	0.17	※	※	※	※	※
M12: adamalysin	0	0	0	0	0	0	0	1	0	0	0	0	0	0	0	0	0	0	0	0	0	1	0.29	0.24	※	※	※	※	0.22
M14: carboxypeptidase	1	0	2	1	1	1	0	1	2	0	0	1	2	1	1	1	0	0	1	0	4	0	0.43	0.35	0.38	0.34	0.14	0.39	0.42
M16: pitrilysin	0	0	0	0	0	0	0	0	0	0	0	0	0	0	0	0	0	0	0	0	0	1	0.35	※	※	※	※	※	0.22
M17: leucyl aminopeptidase	0	0	0	0	0	0	0	0	0	0	0	0	0	0	1	0	0	0	0	0	0	0	0.35	※	※	0.22	※	0.26	※
M19: membrane dipeptidase	1	1	1	0	0	0	0	0	0	0	0	0	0	0	0	0	0	0	0	0	0	0	※	※	※	※	※	※	※
M20: glutamate carboxypeptidase	3	2	2	1	2	1	0	0	1	0	0	1	2	1	1	0	0	0	3	0	1	0	0	0.02	0	0.03	0.01	0.01	0.1
M23: beta-lytic metallopeptidase	0	0	0	0	0	0	0	0	0	0	0	4	0	0	0	0	0	0	0	0	0	0	0.35	※	0.22	※	※	※	※
M24: methionyl aminopeptidase 1	0	0	0	0	0	0	0	0	0	0	1	0	0	0	1	0	0	0	0	0	0	0	0.29	※	0.22	0.22	※	0.26	※
M28: aminopeptidase S	3	3	3	6	8	2	1	3	1	2	12	4	1	1	3	3	2	4	4	0	3	1	0.45	0.29	0.29	0.1	0.5	0.19	0.2
M35: deuterolysin	0	0	0	0	2	0	0	0	2	0	0	0	0	0	0	0	1	0	4	0	1	0	0.21	0.24	0.22	※	0.14	0.26	0.16
M36: fungalysin	1	0	1	0	1	0	0	0	0	0	7	0	0	0	0	0	2	1	0	0	0	1	0.49	0.12	0.31	0.03	0.12	0.38	0.18
M38: isoaspartyl dipeptidase	0	0	0	0	1	0	0	1	0	1	1	1	1	0	1	0	2	0	0	0	0	0	0.1	0.13	0.03	0.1	0.14	0.11	※
M43: metallopeptidase MEP1	1	1	1	1	2	1	0	2	2	1	19	1	1	0	1	0	0	0	1	0	3	0	0.37	0.35	0.2	0.1	※	0.03	0.5
M48: Ste24 peptidase	0	0	0	0	0	1	0	0	0	0	0	0	2	1	1	0	0	0	0	0	0	0	0.22	0.24	※	0.05	※	0.11	※
Serine proteases	13	19	19	13	23	21	5	24	12	2	13	30	14	11	13	11	20	14	15	8	25	18	0.35	0.48	0.36	0.03	0.5	0.11	0.46
S01: trypsin	0	0	0	0	0	0	0	0	0	0	0	0	0	0	0	1	0	0	1	0	1	0	0.24	※	※	※	※	※	0.1
S08: subtilisin	4	5	5	4	6	3	3	4	5	0	8	1	2	3	5	4	6	1	2	3	8	7	0.3	0.21	0.31	0.11	0.29	0.17	0.43
S09: prolyl oligopeptidase	4	4	5	3	9	11	0	2	1	0	0	0	5	3	2	1	0	1	5	0	1	0	0.15	0.41	0	0.1	0	0.03	0.05
S10: carboxypeptidase Y	2	5	4	2	3	0	2	10	1	2	3	12	2	2	3	3	10	7	3	2	9	6	0.38	0.46	0.4	0.11	0.03	0.35	0.27
S12: D-Ala-D-Ala carboxypeptidase B	0	0	0	0	0	0	0	0	0	0	0	0	1	1	0	0	0	0	0	0	0	0	0.29	※	※	0.1	※	0.16	※
S16: Lon-A peptidase	0	0	0	0	0	0	0	0	2	0	0	0	0	0	0	0	0	1	0	0	0	0	0.3	※	0.22	※	0.14	0.26	※
S26: signal peptidase I	0	0	0	0	1	0	0	0	0	0	0	0	1	0	0	0	0	0	0	0	0	0	0.29	0.24	※	0.22	※	0.26	※
S28: lysosomal Pro-Xaa carboxypeptidase	2	3	3	0	2	0	0	3	2	0	1	4	2	2	1	0	2	2	2	2	1	2	0.05	0.05	0.21	0.04	0.11	0.03	0.04
S33: prolyl aminopeptidase	1	1	1	2	2	7	0	0	0	0	0	0	1	0	1	1	0	0	0	0	0	0	0.4	0.25	※	0.22	※	0.09	※
S53: sedolisin	0	1	1	1	0	0	0	5	1	0	1	13	0	0	1	0	2	2	2	1	5	3	0.25	0.35	0.22	0.18	0.03	0.4	0.05
S54: rhomboid-1	0	0	0	1	0	0	0	0	0	0	0	0	0	0	0	1	0	0	0	0	0	0	0.29	0.24	※	※	※	※	※
Threonine peptidase	1	1	1	1	0	1	0	0	1	0	0	0	0	0	0	0	0	0	1	0	2	0	0.03	0.06	0.03	※	※	※	0.34
T03: gamma-glutamyltransferase 1	1	1	1	1	0	1	0	0	1	0	0	0	0	0	0	0	0	0	1	0	2	0	0.03	0.06	0.03	※	※	※	0.34
Total	32	38	41	29	45	36	13	40	37	10	61	66	27	19	32	21	59	43	38	14	47	32	0.43	0.29	0.34	0.02	0.07	0.36	0.32
aMCSH, Morchella conica SH; MI1, M. importuna CCBAS932; MI2, Morchella importuna SCYDJ1-A1; ASN, Ascodesmis nigricans CBS389.68; PC, Pyronema confluens CBS100304; ASI, Ascobolus immersu RN42; SC, Saccharomyces cerevisiae S288C; HP, Hysterium pulicare CBS123377; NC, Neurospora crassa FGSC 73 TRP-3; AB, Agaricus bisporus var bisporus (H97); CC, Coprinopsis cinerea; GL, Gymnopus luxuriahs; TUB, Tube…
bP value is calculated by t-test using family size in Morchella compared to other fungi. A P value of less than 0.05 was considered to be significant.
※ Means there was no genes in the catalog for comparision, thus the value of t-test was unable to determine.
	lowest gene numbers in the row
	highest gene numbers in the row

## Sheet: Table S9
Table S9. Lipases in different fungal genomes, arranged by lipase family
	Saprotrophic species												ECM species						Pathogenic species				Morchella vs ALL	Morchella vs Saprotrophic Ascomycota p-values	Morchella vs Saprotrophic Basidiomycota p-values	Morchella vs ECM Ascomycota	Morchella vs ECM Basidiomycota	Morchella vs ECM	Morchella vs Pathogens
	Ascomycota								Basidiomycota				Ascomycota				Basidiomycota		Ascomycota			Basidiomycota	p-values			p-values	p-values	p-values	p-values
Lipase Family	MCSH	MI1	MI2	ASN	PC	ASI	SC	HP	NC	AB	CC	GL	TUB	TUM	CV	TB	AM	SL	AN	BG	CF	ML
GGGX|abH01	9	9	9	11	11	10	0	9	2	2	3	18	9	9	9	9	0	0	9	1	9	3	0.21	0.39	0.29	※	※	0.16	0.11
GGGX|abH02	0	0	0	0	2	0	0	0	0	0	0	0	1	2	2	1	0	1	1	0	0	0	0.13	0.24	※	0	0.14	0.02	0.22
GGGX|abH03	11	11	10	5	9	5	0	17	7	13	12	27	10	2	8	2	9	5	11	6	16	20	0.4	0.2	0.23	0.04	0.05	0.03	0.25
GGGX|abH04	7	7	6	9	10	2	0	3	2	3	0	8	12	7	8	8	4	3	2	0	6	0	0.18	0.25	0.08	0.09	0.01	0.43	0.02
GX|abH07	3	4	4	4	4	7	0	0	0	2	3	1	4	5	4	4	1	2	0	0	1	1	0.13	0.36	0.02	0.11	0.02	0.36	0
GX|abH08	7	8	8	5	5	3	0	1	0	0	0	0	7	6	8	4	0	1	0	0	2	0	0	0.01	0	0.12	0	0.07	0
GX|abH09	90	10	11	9	14	13	0	4	1	0	1	1	10	8	9	6	1	3	2	0	3	1	0	0.1	0.08	0.13	0.19	0.06	0.09
GX|abH13	0	0	0	0	1	2	0	0	0	0	0	0	0	0	0	0	0	0	0	0	0	0	0.3	0.15	※	※	※	※	※
GX|abH14	2	3	3	1	3	2	3	2	2	1	1	1	2	2	2	3	1	1	2	1	2	1	0.03	0.22	0.01	0.18	0.02	0.07	0.02
GX|abH15	1	1	1	1	1	1	1	1	1	0	0	0	1	1	1	1	0	0	0	1	0	0	0.09	※	0.03	※	※	0.16	0.03
GX|abH16	0	0	0	0	0	0	0	0	0	0	0	0	0	0	0	0	0	0	1	0	1	0	0.29	※	※	※	※	※	0.1
GX|abH19	1	1	1	1	1	1	0	1	1	1	1	1	1	1	1	1	1	1	1	1	1	1	0.35	0.24	※	※	※	※	※
GX|abH22	0	1	1	1	1	1	1	2	1	1	2	2	1	1	1	1	10	3	1	1	4	1	0.17	0.1	0.06	0.14	0.06	0.17	0.15
GX|abH23	5	5	4	8	6	5	1	4	2	6	0	4	6	5	6	4	4	3	3	1	2	1	0.24	0.47	0.17	0.2	0.07	0.5	0
GX|abH31	1	1	1	0	1	0	0	0	0	0	0	0	1	1	1	0	0	0	0	0	0	0	0	0.01	※	0.22	※	0.09	※
GX|abH32	16	21	19	5	11	24	0	0	0	0	1	0	3	1	8	3	0	0	0	0	0	0	0	0.06	0	0	0	0	0
GX|abH33	0	0	0	0	0	0	0	0	0	0	0	0	0	0	0	0	0	0	0	1	0	0	0.35	※	※	※	※	※	0.22
GX|abH34	6	9	8	5	6	5	0	0	0	0	0	0	6	4	8	7	0	0	0	0	0	0	0	0.03	0	0.15	0	0.07	0
GX|abH36	1	1	1	4	0	0	0	0	0	0	2	0	0	0	1	0	0	0	0	0	0	0	0.15	0.43	0.22	0.03	※	0.01	※
GX|abH37	0	0	0	0	0	0	0	0	0	0	0	0	0	0	0	0	0	0	0	0	0	2	0.35	※	※	※	※	※	0.22
Y|abH27	2	2	2	2	2	2	2	1	1	1	1	1	3	5	2	2	1	1	2	2	2	1	0.36	0.24	※	0.14	※	0.36	0.22
TOTAL	162	94	89	71	88	83	8	45	20	30	27	64	77	60	79	56	32	24	35	15	49	32	0	0.04	0.01	0.04	0.03	0.01	0.01
aMCSH, Morchella conica SH; MI1, M. importuna CCBAS932; MI2, Morchella importuna SCYDJ1-A1; ASN, Ascodesmis nigricans CBS389.68; PC, Pyronema confluens CBS100304; ASI, Ascobolus immersu RN42; SC, Saccharomyces cerevisiae S288C; HP, Hysterium pulicare CBS123377; NC, Neurospora crassa FGSC 73 TRP-3; AB, Agaricus bisporus var bisporus (H97); CC, Coprinopsis cinerea; GL, Gymnopus luxuriahs; TUB, Tube…
bP value is calculated by t-test using family size in Morchella compared to other fungi. A P value of less than 0.05 was considered to be significant.
※ Means there was no genes in the catalog for comparision, thus the value of t-test was unable to determine.
	lowest gene numbers in the row
	highest gene numbers in the row

## Sheet: Table S10
Table S10. Secreted lipases in different fungal genomes, arranged by lipase family
	Saprotrophic species												ECM species						Pathogenic species				Morchella vs ALL	Morchella vs Saprotrophic Ascomycota p-values	Morchella vs Saprotrophic Basidiomycota p-values	Morchella vs ECM Ascomycota	Morchella vs ECM Basidiomycota	Morchella vs ECM	Morchella vs Pathogens
	Ascomycota								Basidiomycota				Ascomycota				Basidiomycota		Ascomycota			Basidiomycota	p-values			p-values	p-values	p-values	p-values
Lipase Family	MCSH	MI1	MI2	ASN	PC	ASI	SC	HP	NC	AB	CC	GL	TUB	TUM	CV	TB	AM	SL	AN	BG	CF	ML
GGGX|abH01	1	1	1	4	4	3	0	5	1	2	3	9	1	1	1	2	0	0	5	1	4	0	0.16	0.05	0.13	0.22	※	0.36	0.17
GGGX|abH03	6	9	10	3	5	2	0	8	5	11	8	24	6	1	4	2	8	4	5	5	6	15	0.28	0.03	0.25	0.01	0.18	0.02	0.43
GGGX|abH04	1	1	1	0	1	0	0	0	0	0	0	0	2	1	1	0	0	0	0	0	0	0	0.02	0.01	※	0.5	※	0.26	※
GX|abH09	2	0	1	1	0	1	0	0	0	0	0	0	0	0	0	1	0	0	0	0	0	0	0	0.15	0.05	0.12	0.14	0.05	0.05
GX|abH13	0	0	0	0	1	0	0	0	0	0	0	0	0	0	0	0	0	0	0	0	0	0	0.35	0.24	※	※	※	※	※
GX|abH14	0	0	0	0	0	1	0	0	0	0	0	0	1	1	0	0	0	0	0	0	0	0	0.24	0.24	※	0.1	※	0.16	※
GX|abH16	0	0	0	0	0	0	0	0	0	0	0	0	0	0	0	0	0	0	1	0	1	0	0.29	※	※	※	※	※	0.1
GX|abH19	1	1	1	1	1	1	0	1	1	1	1	1	1	1	1	0	1	1	1	1	1	1	0.29	0.24	※	0.22	※	0.26	※
GX|abH22	0	0	0	0	0	0	0	0	0	0	0	0	0	1	1	0	0	1	0	0	0	0	0.24	※	※	0.1	0.14	0.09	※
GX|abH23	1	0	0	2	1	1	0	3	2	5	0	3	1	2	2	1	3	0	3	0	1	0	0.07	0.1	0.07	0.02	0.2	0.06	0.24
GX|abH32	11	18	16	3	6	18	0	0	0	0	0	0	0	0	2	2	0	0	0	0	0	0	0	0.04	0	0	0.01	0	0
GX|abH34	2	5	4	2	3	0	0	0	0	0	0	0	3	2	4	3	0	0	0	0	0	0	0	0.02	0	0.24	0.02	0.1	0
GX|abH36	1	1	1	4	0	0	0	0	0	0	0	0	0	0	1	0	0	0	0	0	0	0	0.1	0.43	※	0.03	※	0.01	※
GX|abH37	0	0	0	0	0	0	0	0	0	0	0	0	0	0	0	0	0	0	0	0	0	1	0.35	※	※	※	※	※	0.22
Y|abH27	1	1	1	2	1	0	0	0	0	0	0	0	1	2	1	0	0	0	0	0	0	0	0.07	0.24	※	0.5	※	0.26	※
TOTAL	27	37	36	22	23	27	0	17	9	19	12	37	16	12	18	11	12	6	15	7	13	17	0	0.03	0.07	0	0.01	0	0
aMCSH, Morchella conica SH; MI1, M. importuna CCBAS932; MI2, Morchella importuna SCYDJ1-A1; ASN, Ascodesmis nigricans CBS389.68; PC, Pyronema confluens CBS100304; ASI, Ascobolus immersu RN42; SC, Saccharomyces cerevisiae S288C; HP, Hysterium pulicare CBS123377; NC, Neurospora crassa FGSC 73 TRP-3; AB, Agaricus bisporus var bisporus (H97); CC, Coprinopsis cinerea; GL, Gymnopus luxuriahs; TUB, Tube…
bP value is calculated by t-test using family size in Morchella compared to other fungi. A P value of less than 0.05 was considered to be significant.
※ Means there was no genes in the catalog for comparision, thus the value of t-test was unable to determine.
	lowest gene numbers in the row
	highest gene numbers in the row

## Sheet: Table S11
Table S11. Carbohydrate-degrading enzymes in different fungal genomes, arranged by GH family
	Saprotrophic species												ECM species						Pathogenic species				Morchella vs ALL	Morchella vs Saprotrophic Ascomycota p-values	Morchella vs Saprotrophic Basidiomycota p-values	Morchella vs ECM Ascomycota	Morchella vs ECM Basidiomycota	Morchella vs ECM	Morchella vs Pathogens
	Ascomycota								Basidiomycota				Ascomycota				Basidiomycota		Ascomycota			Basidiomycota	p-values			p-values	p-values	p-values	p-values
CAZymes Family	MCSH	MI1	MI2	ASN	PC	ASI	SC	HP	NC	AB	CC	GL	TUB	TUM	CV	TB	AM	SL	AN	BG	CF	ML
AA1	4	4	4	3	3	6	3	20	10	13	17	19	6	5	6	3	19	20	8	2	17	23	0.07	0.26	0	0.14	0	0.12	0.09
AA2	0	0	0	0	1	0	0	2	0	2	1	5	0	0	0	1	0	0	0	0	3	1	0.15	0.15	0.09	0.22	※	0.26	0.14
AA3	10	10	10	2	16	25	0	30	7	37	38	64	7	6	8	2	10	18	26	1	31	7	0.23	0.29	0.06	0.02	0.14	0.33	0.25
AA4	0	0	0	1	1	0	0	4	0	0	0	0	0	0	0	0	0	0	2	0	2	0	0.21	0.13	※	※	※	※	0.1
AA5	1	1	1	1	1	2	0	3	2	9	6	10	1	1	1	1	4	4	0	2	6	4	0.12	0.29	0.02	※	※	0.16	0.12
AA6	1	1	1	1	1	1	3	1	1	4	3	2	1	1	1	1	5	3	1	0	1	1	0.19	0.24	0.05	※	0.01	0.18	0.22
AA7	1	1	1	1	2	3	0	3	2	3	2	4	1	1	2	1	5	0	1	0	5	15	0.2	0.17	0.01	0.22	0.24	0.27	0.17
AA8	3	3	2	0	2	6	0	10	7	1	6	1	1	1	2	0	0	0	5	0	4	0	0.45	0.37	0.3	0.02	0	0	0.4
AA9	23	23	23	9	10	33	0	21	14	11	34	13	6	2	17	3	2	2	10	1	2	4	0.02	0.15	0.23	0.01	※	0	0
AA11	8	8	8	4	9	6	0	5	4	0	0	0	12	10	14	9	0	0	2	2	5	0	0.09	0.08	0	0.03	※	0.45	0
AA12	1	1	1	1	0	3	0	6	3	1	7	0	1	1	1	1	0	0	0	0	2	0	0.36	0.27	0.19	※	※	0.16	0.22
AA13	0	0	0	0	0	0	0	0	1	0	0	0	0	0	0	0	0	0	2	0	0	0	0.3	※	0.22	※	※	※	0.22
Total AA	52	52	51	23	46	85	6	105	51	81	114	118	36	28	52	22	45	47	57	8	78	55	0.42	0.48	0.04	0.04	0	0.05	0.45
CBM 1	18	18	16	2	6	43	0	9	21	17	39	32	3	3	9	3	0	0	7	0	0	0	0.2	0.32	0.08	0	0	0	0
CBM 5	0	0	0	0	0	0	0	0	0	3	3	5	0	0	0	0	3	7	0	0	0	0	0.19	※	0.04	※	0.02	0.18	※
CBM 6	0	0	0	0	0	0	0	0	0	0	0	0	0	0	0	0	0	0	1	0	0	0	0.35	※	※	※	※	※	0.22
CBM 12	0	0	0	0	0	0	0	0	0	1	1	1	0	0	0	0	2	1	0	0	0	1	0.15	※	0.03	※	0.01	0.18	0.22
CBM 13	2	2	2	0	0	0	0	2	1	9	28	6	0	0	6	0	6	5	0	0	1	0	0.36	0.01	0.13	0.39	0	0.33	0
CBM 14	0	0	0	0	11	0	0	0	0	0	0	0	0	0	0	0	0	0	1	0	1	0	0.32	0.24	※	※	※	※	0.1
CBM 18	17	17	17	17	14	22	2	17	9	1	1	1	15	13	18	13	1	1	18	10	7	0	0.05	0.29	0	0.08	※	0.08	0.06
CBM 19	0	0	0	0	0	0	1	0	0	0	0	0	0	0	0	0	0	0	0	0	0	0	0.35	0.24	※	※	※	※	※
CBM 20	0	0	0	0	0	0	0	1	3	1	3	4	0	0	0	0	1	1	4	0	4	0	0.11	0.24	0.01	※	※	0.16	0.1
CBM 21	3	3	3	1	2	2	4	1	2	2	5	3	2	2	2	2	2	2	1	1	1	1	0.06	0.11	0.5	※	※	※	※
CBM 24	0	0	0	0	0	0	0	0	9	0	0	0	0	0	0	0	0	0	2	0	0	0	0.32	※	0.22	※	※	※	0.22
CBM 32	1	1	1	1	1	0	0	3	1	0	0	0	1	1	1	1	0	0	1	0	1	0	0.21	0.5	0.03	※	※	0.16	0.1
CBM 35	5	5	5	0	2	2	0	3	0	1	1	3	0	0	1	0	0	0	3	0	2	2	0	0	0	0	※	0	0
CBM 38	0	0	0	0	0	0	0	0	1	0	0	0	0	0	0	0	0	0	0	0	0	0	0.35	※	0.22	※	※	※	※
CBM 42	0	0	0	0	0	0	0	0	0	0	0	0	0	0	0	0	0	0	1	0	1	0	0.29	※	※	※	※	※	0.1
CBM 43	1	1	1	1	1	1	2	2	1	1	2	1	1	1	1	1	1	1	3	1	1	1	0.22	0.13	0.22	※	※	※	0.22
CBM 48	2	2	3	3	2	5	6	4	4	2	3	4	3	3	3	3	3	4	3	3	3	3	0.04	0.07	0.1	0.03	0.07	0.02	0.03
CBM 50	0	0	2	0	0	25	0	3	18	6	8	13	1	0	5	1	4	8	42	1	6	1	0.15	0.24	0.01	0.24	0.03	0.11	0.18
CBM 52	2	2	2	2	2	3	0	0	1	0	0	10	3	3	2	0	0	0	0	0	1	0	0.34	0.24	0.4	0.5	※	0.24	0
CBM 63	0	0	0	0	0	1	0	1	0	0	0	0	0	0	0	0	0	0	1	0	1	7	0.27	0.13	※	※	※	※	0.14
CBM 67	0	0	0	0	0	0	0	0	0	0	0	17	0	0	0	0	10	0	2	0	0	0	0.28	※	0.22	※	0.14	0.26	0.22
Total CBM	51	51	52	27	41	104	15	46	71	44	94	100	29	26	48	24	33	30	90	16	30	16	0.39	0.41	0.07	0.02	0	0	0.28
CE 1	2	2	2	0	1	8	0	7	6	1	4	5	0	0	1	0	4	0	3	1	5	0	0.4	0.31	0.09	0	0.5	0.13	0.43
CE 3	1	1	1	1	1	9	0	3	3	0	3	0	0	0	0	0	0	0	5	1	1	0	0.38	0.22	0.32	※	※	※	0.3
CE 4	8	8	7	3	5	8	2	7	5	9	17	13	6	8	8	3	7	3	7	4	3	18	0.43	0.07	0.16	0.18	0.09	0.12	0.47
CE 5	6	6	6	10	10	17	0	2	3	6	6	3	1	0	6	3	0	0	4	2	11	10	0.36	0.34	0.1	0.04	※	0.01	0.39
CE 8	2	2	2	0	1	1	0	7	2	2	0	6	1	0	2	1	0	2	3	0	2	5	0.45	0.46	0.38	0.05	0.14	0.05	0.35
CE 9	0	0	0	0	1	0	0	2	1	1	1	1	0	0	0	0	1	1	1	0	2	0	0.07	0.15	※	※	※	0.16	0.12
CE 12	3	3	3	0	3	1	0	2	1	2	1	3	3	1	5	1	0	0	2	0	2	0	0.03	0.03	0.04	0.34	※	0.15	0.02
CE 15	0	0	0	0	0	3	0	2	1	1	17	2	0	0	0	0	0	0	0	0	0	0	0.28	0.14	0.15	※	※	※	※
CE 16	4	4	4	1	3	3	0	5	2	11	5	12	0	1	3	3	6	4	4	1	7	14	0.42	0.11	0.14	0.03	0.14	0.2	0.24
Total CE	26	26	25	15	25	50	2	37	24	33	54	45	11	10	25	11	18	10	29	9	33	47	0.5	0.5	0.07	0.02	0.02	0.01	0.35
EXPN	4	4	5	2	7	4	0	3	3	9	15	13	5	2	2	3	8	17	2	2	5	20	0.27	0.25	0.07	0.1	0.05	0.31	0.3
Total EXPN	4	4	5	2	7	4	0	3	3	9	15	13	5	2	2	3	8	17	2	2	5	20	0.27	0.25	0.07	0.1	0.05	0.31	0.3
GH1	3	3	3	1	1	1	0	3	2	1	2	3	1	2	2	1	0	2	4	0	3	0	0.02	0.02	0.05	0	0.04	0.01	0.18
GH2	4	4	4	1	2	2	0	6	6	2	2	4	3	2	3	2	4	4	10	0	5	4	0.3	0.12	0.34	0	※	0.05	0.39
GH3	12	12	12	4	8	8	0	15	11	8	7	16	6	7	10	7	4	10	21	1	19	4	0.17	0.09	0.28	0	0.06	0.01	0.45
GH5	0	0	0	0	0	1	0	1	0	0	0	0	1	0	1	0	0	1	0	0	0	4	0.21	0.13	※	0.1	0.14	0.09	0.22
GH5_4	2	2	2	0	1	0	0	1	0	0	0	0	0	0	1	0	0	0	1	0	0	0	0	0	※	0	※	0	0
GH5_5	1	1	1	0	1	2	0	6	1	3	1	4	1	1	1	1	0	2	2	0	2	4	0.24	0.3	0.11	※	0.5	0.5	0.17
GH5_7	3	3	3	1	1	2	0	2	1	1	3	5	0	0	2	1	0	1	6	0	1	1	0.07	0.01	0.34	0.01	0	0	0.28
GH5_9	3	3	3	2	2	3	3	3	1	7	12	8	5	2	2	3	6	5	2	3	4	7	0.23	0.13	0.1	0.5	0	0.22	0.23
GH5_11	0	0	0	0	0	0	0	1	0	0	1	0	0	0	0	0	0	0	0	0	0	0	0.29	0.24	0.22	※	※	※	※
GH5_12	2	2	2	2	2	1	1	1	1	2	2	2	1	2	2	3	3	2	1	1	1	3	0.27	0.06	0.22	0.5	0.14	0.36	0.22
GH5_15	2	2	2	0	1	0	0	1	0	1	2	3	1	1	2	0	1	3	1	0	0	2	0.05	0	0.27	0.05	0.5	0.16	0.04
GH5_16	1	1	1	0	0	0	0	1	1	0	0	0	0	0	0	0	0	0	1	0	1	0	0	0.01	0.03	※	※	※	0.1
GH5_22	2	2	2	1	2	2	0	1	0	2	2	2	0	0	1	1	1	1	0	0	1	0	0.02	0.08	0.22	0	※	0	0
GH5_23	0	0	0	0	0	0	0	0	0	0	0	0	0	0	0	0	0	0	2	0	3	0	0.29	※	※	※	※	※	0.11
GH5_24	0	0	0	0	0	0	0	0	1	0	0	0	0	0	0	0	0	0	0	0	1	0	0.29	※	0.22	※	※	※	0.22
GH5_30	0	0	0	0	0	0	0	0	0	1	2	1	0	0	0	0	1	2	0	0	0	0	0.19	※	0.05	※	0.01	0.18	※
GH5_31	0	0	0	0	0	0	0	0	0	0	0	3	0	0	0	0	0	0	0	0	0	0	0.35	※	0.22	※	※	※	※
GH5_49	0	0	0	1	1	0	1	1	0	0	0	0	0	0	0	0	0	0	0	0	1	0	0.17	0.01	※	※	※	※	0.22
GH5_50	0	0	0	0	0	0	0	0	0	2	2	1	0	0	0	0	1	1	0	0	0	1	0.16	※	0.04	※	※	0.16	0.22
GH5_dist	0	0	0	0	0	0	0	2	0	0	0	0	0	0	0	0	0	0	0	0	1	9	0.31	0.24	※	※	※	※	0.19
GH6	3	3	3	1	1	4	0	2	3	1	5	1	0	0	3	0	0	0	2	0	0	0	0.03	0.09	0.34	0.03	※	0.01	0
GH7	2	2	2	1	2	5	0	4	5	1	6	7	0	0	0	1	0	0	3	0	2	8	0.41	0.38	0.07	0	※	0	0.28
GH9	1	0	0	0	0	0	0	0	0	1	1	1	0	0	0	0	1	1	0	0	0	1	0.48	0.11	0.18	0.14	0.11	0.5	0.42
GH10	3	3	3	1	3	7	0	3	4	2	6	5	2	1	3	1	0	0	3	0	2	5	0.35	0.45	0.14	0.04	※	0.02	0.35
GH11	0	0	0	0	0	2	0	4	2	2	6	4	0	0	0	0	0	0	2	0	2	0	0.12	0.15	0.01	※	※	※	0.1
GH12	1	1	1	0	1	0	0	2	2	2	1	3	1	1	1	0	0	2	1	0	4	9	0.32	0.24	0.05	0.22	0.5	0.36	0.17
GH13	0	0	0	0	0	1	7	0	0	0	0	3	0	0	0	0	0	0	0	0	2	0	0.26	0.21	0.22	※	※	※	0.22
GH13_1	2	2	2	0	1	0	0	1	2	1	1	3	1	2	2	1	0	2	6	0	4	0	0.27	0	0.34	0.1	0.14	0.11	0.39
GH13_5	0	0	0	0	0	0	0	2	2	1	1	2	1	1	1	0	1	1	1	0	2	1	0.03	0.24	0	0.03	※	0.01	0.05
GH13_8	1	1	1	1	1	1	1	1	2	1	1	1	1	1	1	1	1	1	1	1	1	1	0.35	※	0.22	※	※	※	※
GH13_22	0	0	0	0	0	0	0	3	2	1	1	4	2	1	1	0	1	2	2	0	2	2	0.04	0.24	0.03	0.05	0.01	0.02	0.03
GH13_25	1	1	1	1	1	1	1	1	1	1	1	1	1	1	1	1	1	1	1	1	1	2	0.35	※	※	※	※	※	0.22
GH13_32	0	0	0	0	0	0	0	0	0	1	0	3	0	0	0	0	1	0	0	0	0	3	0.23	※	0.14	※	0.14	0.26	0.22
GH13_40	2	2	2	0	1	0	0	2	2	1	2	0	1	1	1	0	1	1	2	2	3	0	0.05	0.02	0.12	0	※	0	0.38
GH13_m42	1	1	1	0	1	1	0	0	0	0	2	0	1	1	1	1	0	0	0	0	0	0	0.06	0.06	0.22	※	※	0.16	※
GH15	2	2	2	1	2	2	1	3	2	2	4	4	2	1	1	2	2	2	2	1	2	3	0.46	0.35	0.1	0.1	※	0.16	0.5
GH16	10	10	10	8	14	11	5	21	15	24	30	35	7	7	10	8	20	21	14	9	16	11	0.16	0.32	0.01	0.03	0	0.3	0.12
GH17	5	7	7	5	5	8	4	8	6	6	4	6	6	4	7	6	4	2	5	9	8	2	0.25	0.4	0.18	0.28	0.03	0.12	0.44
GH18	4	4	4	2	5	8	2	11	13	13	9	29	5	5	7	4	16	13	21	9	14	15	0.06	0.26	0.04	0.08	0	0.09	0.01
GH20	2	2	2	1	1	1	0	5	2	4	2	6	2	2	2	1	3	2	2	1	2	4	0.39	0.37	0.12	0.22	0.14	0.5	0.38
GH23	0	0	0	0	0	0	0	0	0	1	1	1	0	0	0	0	1	1	0	0	0	1	0.14	※	0.03	※	※	0.16	0.22
GH24	0	0	0	2	2	0	0	0	0	1	6	0	1	1	1	1	0	0	1	0	2	0	0.14	0.13	0.18	※	※	0.03	0.12
GH25	0	0	0	0	0	1	0	0	1	4	0	4	1	1	1	0	3	2	3	0	0	0	0.1	0.24	0.06	0.03	0	0.03	0.22
GH26	2	2	2	0	1	1	0	0	1	0	0	0	0	0	1	0	0	0	3	0	0	10	0.22	0	0	0	※	0	0.34
GH27	6	7	6	1	3	1	0	5	0	4	0	6	0	0	5	0	2	2	4	0	1	7	0	0.01	0.04	0.01	0	0	0.07
GH28	5	5	5	0	2	1	1	8	2	6	3	19	2	2	4	1	0	3	11	0	15	3	0.42	0.11	0.31	0.01	0.03	0	0.3
GH29	0	0	0	0	0	0	0	1	0	1	0	1	0	0	0	0	0	1	0	0	1	0	0.17	0.24	0.1	※	0.14	0.26	0.22
GH30	0	0	0	0	0	0	0	0	0	1	0	2	0	0	0	0	0	0	0	0	1	0	0.26	※	0.12	※	※	※	0.22
GH30_3	0	0	0	0	0	0	0	0	1	2	2	4	0	0	0	0	1	1	0	0	1	0	0.16	※	0.01	※	※	0.16	0.22
GH30_5	0	0	0	0	0	0	0	0	1	0	0	0	0	0	0	0	0	0	0	0	0	0	0.35	※	0.22	※	※	※	※
GH30_7	0	0	0	0	0	2	0	3	0	0	1	2	0	0	0	0	0	0	0	0	0	0	0.22	0.14	0.12	※	※	※	※
GH30_dist	0	0	0	0	0	0	0	0	0	0	0	1	0	0	0	0	0	0	0	0	0	0	0.35	※	0.22	※	※	※	※
GH31	8	9	10	1	5	4	1	10	6	6	3	13	5	5	8	5	5	3	10	1	14	5	0.08	0.04	0.23	0.01	0.01	0	0.34
GH32	1	1	1	1	1	1	1	1	2	0	0	0	1	1	1	1	0	0	2	0	4	3	0.47	※	0.22	※	※	0.16	0.14
GH33	0	0	0	0	0	0	0	0	0	0	0	0	0	0	0	0	0	0	1	0	0	0	0.35	※	※	※	※	※	0.22
GH35	4	5	5	0	1	0	0	5	2	1	0	5	0	0	4	1	1	1	4	0	6	1	0.01	0.02	0.05	0.02	0	0	0.15
GH36	2	2	2	1	2	2	0	1	1	0	0	0	2	2	2	1	0	0	4	0	2	1	0.09	0.08	0	0.22	※	0.1	0.41
GH37	1	1	1	1	1	1	2	2	2	2	2	2	0	0	1	1	2	2	1	1	2	5	0.18	0.13	※	0.1	※	0.5	0.16
GH38	1	1	1	1	1	1	1	1	1	1	1	1	1	1	1	1	1	5	1	1	1	1	0.35	※	※	※	0.14	0.26	※
GH39	1	1	1	0	0	0	0	2	0	0	0	2	0	0	0	0	0	0	2	0	2	0	0.13	0.15	0.22	※	※	※	0.5
GH42	0	0	0	0	0	0	0	0	0	0	0	0	0	0	0	0	0	0	0	0	1	0	0.35	※	※	※	※	※	0.22
GH43	11	12	13	1	5	6	0	11	7	4	4	11	1	1	7	1	3	1	19	0	22	8	0.06	0.02	0.02	0	0	0	0.48
GH44	0	0	0	0	0	0	0	0	0	1	1	1	0	0	0	0	0	0	0	0	0	0	0.24	※	0.03	※	※	※	※
GH45	1	1	1	0	0	1	0	3	1	2	1	2	0	1	1	0	0	1	1	0	1	1	0.38	0.4	0.1	0.1	0.14	0.09	0.22
GH47	5	5	5	3	5	9	3	12	9	7	8	12	5	5	5	4	7	4	7	4	8	15	0.17	0.29	0.01	0.22	0.34	0.5	0.13
GH51	6	5	5	0	2	1	0	4	1	1	1	5	0	0	2	0	0	1	2	0	2	3	0	0	0.02	0	0	0	0
GH53	1	1	1	0	0	1	0	1	1	1	1	1	0	0	1	1	0	0	1	0	2	0	0.13	0.06	※	0.1	※	0.03	0.34
GH54	0	0	0	0	0	0	0	0	1	0	0	1	0	0	0	0	0	0	1	0	1	0	0.2	※	0.1	※	※	※	0.1
GH55	2	2	2	1	1	3	0	2	6	1	1	2	3	2	3	1	1	2	6	1	5	0	0.44	0.21	0.37	0.34	0.14	0.5	0.3
GH62	0	0	0	0	0	0	0	0	0	0	3	1	0	0	0	0	0	0	2	0	0	0	0.26	※	0.14	※	※	※	0.22
GH63	1	1	1	1	1	1	1	2	2	1	1	1	1	1	1	1	1	1	1	1	1	1	0.29	0.24	0.22	※	※	※	※
GH64	0	0	0	0	0	0	0	1	2	0	0	0	0	0	0	0	0	0	0	0	5	0	0.28	0.24	0.22	※	※	※	0.22
GH65	1	1	1	1	1	1	1	1	0	0	0	0	1	1	1	1	0	0	1	0	1	0	0.09	※	※	※	※	0.16	0.1
GH67	0	0	0	0	0	0	0	1	1	0	0	0	0	0	0	0	0	0	1	0	1	0	0.2	0.24	0.22	※	※	※	0.1
GH71	1	1	1	0	1	0	0	2	7	3	4	6	0	0	0	1	1	2	5	0	2	9	0.22	0.24	0.01	0.03	0.14	0.26	0.13
GH72	4	4	4	3	3	3	5	5	5	1	2	1	4	4	4	4	1	1	5	3	8	1	0.27	0.38	0.09	※	※	0.16	0.45
GH74	1	1	1	0	0	1	0	0	1	1	1	1	0	0	1	1	0	0	2	0	0	0	0.08	0.01	※	0.1	※	0.03	0.22
GH75	2	2	2	1	1	0	0	0	1	0	0	3	1	1	1	0	0	0	2	0	1	0	0.01	0	0.14	0	※	0	0.04
GH76	5	5	5	3	7	3	2	8	10	0	0	2	5	1	5	6	0	1	7	8	8	3	0.33	0.41	0.25	0.3	0	0.12	0.17
GH78	2	2	2	0	0	0	0	5	2	4	0	3	2	2	4	0	0	0	9	1	6	0	0.5	0.24	0.41	0.5	※	0.26	0.23
GH79	1	2	1	0	0	0	0	4	2	6	5	15	0	0	0	0	7	5	1	0	6	2	0.27	0.32	0.07	0	0.01	0.37	0.29
GH81	1	1	1	3	1	3	2	2	1	0	0	0	4	2	4	2	1	0	1	1	1	2	0.22	0.03	0.03	0.02	0.14	0.13	0.22
GH85	1	1	1	0	1	0	0	1	0	1	2	1	3	1	1	1	1	2	0	0	0	2	0.42	0.06	0.5	0.22	0.14	0.18	0.22
GH88	2	2	2	0	0	1	0	0	0	1	1	1	0	0	2	0	0	0	3	0	2	0	0.01	0	0	0.03	※	0.01	0.22
GH89	0	0	0	0	0	0	0	1	0	0	0	0	0	0	0	0	1	1	0	0	0	0	0.24	0.24	※	※	※	0.16	※
GH92	1	1	1	0	1	1	0	6	2	5	3	7	1	1	1	0	5	3	5	2	8	2	0.12	0.35	0.03	0.22	0.01	0.24	0.06
GH93	1	1	1	0	0	0	0	2	2	0	0	2	0	0	0	0	0	0	2	1	2	0	0.22	0.15	0.5	※	※	※	0.34
GH94	0	0	0	0	0	0	0	1	1	0	0	0	0	0	0	0	0	0	0	0	0	0	0.29	0.24	0.22	※	※	※	※
GH95	2	2	2	0	1	0	0	1	0	1	0	2	0	0	1	0	1	1	3	0	2	0	0.01	0	0.04	0	※	0	0.22
GH105	3	2	2	0	2	0	0	3	2	2	0	2	0	0	1	0	0	0	4	0	4	0	0.07	0.09	0.13	0	0.01	0	0.41
GH106	1	1	1	0	0	0	0	0	0	0	0	0	0	0	0	0	0	0	0	0	0	0	※	※	※	※	※	※	※
GH114	0	0	0	0	0	0	0	9	1	0	0	0	0	0	0	0	0	0	2	1	1	0	0.28	0.24	0.22	※	※	※	0.05
GH115	2	2	2	0	1	2	0	4	1	2	1	1	0	0	1	0	0	0	1	0	1	0	0.03	0.28	0.03	0	※	0	0
GH125	1	1	1	1	1	1	0	3	3	1	1	1	1	1	1	1	1	1	1	2	3	0	0.31	0.38	0.22	※	※	※	0.27
GH127	1	1	1	0	0	0	0	2	0	0	0	0	0	0	0	0	0	0	1	0	1	0	0.01	0.15	※	※	※	※	0.1
GH128	1	1	1	2	3	0	0	4	4	2	4	8	1	1	1	1	1	3	2	2	5	0	0.14	0.24	0.03	※	0.14	0.26	0.18
GH130	0	0	0	0	0	0	0	0	0	0	0	0	0	0	0	0	0	0	0	0	1	0	0.35	※	※	※	※	※	0.22
GH131	2	2	2	0	1	3	0	3	3	0	2	2	1	1	2	2	0	1	1	1	1	9	0.41	0.27	0.38	0.1	0.01	0.05	0.35
GH132	2	2	2	2	11	2	5	1	2	0	0	0	1	1	1	2	0	0	2	2	1	0	0.43	0.2	0.03	0.03	※	0.02	0.12
GH133	1	1	1	1	1	1	1	1	1	1	1	1	1	1	1	1	1	1	1	1	1	1	※	※	※	※	※	※	※
GH134	1	1	1	0	1	1	0	0	0	0	0	0	0	0	1	0	0	0	4	0	0	0	0.14	0.06	※	0.03	※	0.01	0.5
GH135	0	0	0	0	0	0	0	3	0	0	0	3	0	0	0	0	0	0	3	1	3	0	0.18	0.24	0.22	※	※	※	0.05
Total GH	173	177	177	66	132	134	52	266	192	174	188	332	101	87	152	89	122	138	275	73	280	202	0.38	0.2	0.17	0.01	0	0	0.3
GT 1	5	5	5	5	5	4	3	7	11	3	5	22	5	5	5	6	6	3	10	4	6	8	0.29	0.41	0.17	0.22	0.34	0.5	0.12
GT 2	11	11	11	10	12	9	5	13	13	11	13	13	20	10	10	10	13	23	14	11	19	14	0.24	0.27	0.03	0.32	0.08	0.18	0.07
GT 3	1	1	1	1	1	1	2	1	4	1	1	1	1	1	1	1	1	1	1	1	1	1	0.31	0.24	0.22	※	※	※	※
GT 4	4	4	4	4	4	4	3	6	6	4	4	5	8	3	4	5	4	5	7	4	5	5	0.17	0.38	0.12	0.23	0.14	0.22	0.08
GT 5	0	0	0	0	0	0	0	3	2	1	1	8	1	1	1	0	1	4	2	0	2	2	0.1	0.24	0.1	0.03	0.06	0.07	0.03
GT 8	4	4	6	8	5	3	3	10	4	2	5	7	3	2	4	5	4	3	5	2	10	3	0.49	0.29	0.45	0.14	0.15	0.09	0.44
GT 15	5	5	5	3	5	5	9	3	5	3	6	14	5	5	5	3	9	3	3	2	3	2	0.48	0.5	0.26	0.22	0.34	0.5	0
GT 17	0	0	0	0	0	0	0	0	1	1	0	1	0	0	0	0	1	0	0	0	3	0	0.21	※	0.03	※	0.14	0.26	0.22
GT 18	0	0	0	0	0	0	0	0	0	0	0	0	0	0	0	0	0	0	0	0	0	2	0.35	※	※	※	※	※	0.22
GT 20	3	3	3	3	3	2	4	3	3	3	3	3	3	3	3	3	3	4	4	3	3	3	0.35	0.5	※	※	0.14	0.26	0.22
GT 21	1	1	1	1	1	1	0	1	1	1	1	1	1	1	1	2	1	1	1	1	1	1	0.5	0.24	※	※	※	※	※
GT 22	4	4	4	4	4	4	4	4	4	3	4	4	4	4	4	4	5	4	4	4	4	4	0.5	※	0.22	※	0.14	0.26	※
GT 23	1	1	0	0	0	0	0	0	0	0	0	0	0	0	0	0	0	0	0	0	0	0	0	0.02	0.03	0.03	0.11	0.01	0.03
GT 24	1	1	1	1	1	1	1	1	1	1	1	1	1	1	1	1	1	1	1	1	1	1	※	※	※	※	※	※	※
GT 25	0	0	0	0	1	0	0	6	2	0	0	0	0	0	0	4	0	0	4	0	2	1	0.16	0.2	0.22	0.22	※	0.26	0.07
GT 31	0	0	0	0	0	1	0	8	4	1	1	1	0	0	0	1	1	1	8	3	9	6	0.1	0.21	0.05	0.22	※	0.09	0
GT 32	2	2	2	2	2	2	4	4	4	1	1	1	2	2	2	3	1	1	7	3	5	6	0.23	0.13	0.39	0.22	※	0.36	0.01
GT 33	1	1	1	1	1	1	1	1	1	1	1	1	1	1	1	1	1	1	1	1	1	1	※	※	※	※	※	※	※
GT 34	3	3	3	4	6	5	2	5	3	0	0	0	2	2	2	3	0	0	3	2	6	0	0.31	0.09	0.03	0.03	※	0.04	0.44
GT 35	1	1	1	1	1	1	1	1	1	1	1	1	1	1	1	1	1	1	1	1	1	0	0.35	※	※	※	※	※	0.22
GT 39	3	3	3	3	3	2	7	3	4	3	3	4	3	3	3	3	3	3	3	3	3	3	0.33	0.31	0.1	※	※	※	※
GT 41	1	1	1	1	1	1	0	1	1	0	0	0	1	1	1	1	0	1	1	1	1	2	0.26	0.24	0.03	※	0.14	0.26	0.22
GT 48	1	1	1	1	1	1	3	1	1	2	2	2	1	2	1	1	2	3	1	1	1	8	0.2	0.24	0.03	0.22	0.01	0.11	0.22
GT 49	0	0	0	0	0	0	0	0	0	1	1	1	0	0	0	0	1	1	0	0	0	1	0.14	※	0.03	※	※	0.16	0.22
GT 50	1	1	1	1	1	1	1	1	1	1	1	1	1	1	1	1	1	1	1	1	1	1	※	※	※	※	※	※	※
GT 55	0	0	0	0	0	0	0	0	1	0	0	0	0	0	0	0	0	0	0	0	0	0	0.35	※	0.22	※	※	※	※
GT 57	3	3	3	2	2	2	2	2	2	2	2	2	3	2	2	2	2	3	2	2	2	2	0	※	※	0.03	0.14	0.03	※
GT 58	1	1	1	1	1	1	1	1	1	1	1	1	1	1	1	1	1	1	1	1	1	3	0.35	※	※	※	※	※	0.22
GT 59	1	1	1	1	1	1	1	1	1	1	1	1	1	1	1	1	1	1	1	1	0	1	0.35	※	※	※	※	※	0.22
GT 62	3	3	3	3	3	3	3	3	3	0	0	0	3	3	3	3	0	0	3	3	3	0	0.14	※	0.03	※	※	0.16	0.22
GT 66	1	1	1	1	1	1	1	1	1	1	1	1	1	1	1	1	2	2	1	1	1	1	0.29	※	※	※	※	0.16	※
GT 69	2	2	2	1	2	2	0	7	2	1	4	1	3	2	3	0	1	3	3	1	2	1	0.48	0.41	0.5	0.5	0.5	0.5	0.34
GT 71	0	0	0	0	1	0	6	0	1	0	0	0	0	0	0	0	0	0	2	0	4	2	0.2	0.2	0.22	※	※	※	0.05
GT 76	1	1	1	1	1	1	1	0	1	0	1	1	1	1	1	1	1	1	0	1	0	1	0.2	0.24	0.22	※	※	※	0.1
GT 90	3	3	3	4	2	4	0	4	4	3	7	6	1	1	1	0	3	3	2	3	5	9	0.43	0.43	0.06	0	※	0.04	0.19
Total GT	68	68	69	68	72	64	68	102	94	54	72	105	78	61	64	68	71	79	97	62	106	95	0.17	0.25	0.19	0.45	0.06	0.34	0.06
Myosin motor	2	2	2	2	2	2	0	2	2	1	2	2	2	2	2	2	2	2	2	2	2	2	0.3	0.24	0.22	※	※	※	※
Total Myosin motor	2	2	2	2	2	2	0	2	2	1	2	2	2	2	2	2	2	2	2	2	2	2	0.3	0.24	0.22	※	※	※	※
PL1	3	3	3	0	1	0	0	0	0	0	0	2	0	0	2	0	0	0	0	0	0	0	0	0	0	0	※	0	※
PL1_10	0	0	0	0	0	0	0	0	0	0	0	0	0	0	0	0	0	0	0	0	1	0	0.35	※	※	※	※	※	0.22
PL1_2	1	1	1	0	0	0	0	1	0	1	0	0	0	0	0	0	0	0	3	0	0	0	0.05	0.01	0.03	※	※	※	0.39
PL1_4	2	2	2	0	0	0	0	0	0	0	0	1	1	1	0	0	0	0	5	0	1	4	0.07	※	0	0	※	0	0.37
PL1_7	4	4	4	1	1	1	0	1	1	1	1	1	0	1	3	0	0	0	2	0	1	0	0	0	※	0.01	※	0	0
PL1_9	1	1	1	0	0	0	0	0	0	0	0	0	0	0	1	0	0	0	0	0	0	0	0	※	※	0.03	※	0.01	※
PL1_dist	0	0	0	0	0	0	0	0	0	0	0	0	0	0	0	0	0	0	0	0	0	0	※	※	※	※	※	※	※
PL3	0	0	0	0	0	0	0	0	0	0	0	0	0	0	2	0	0	0	0	0	0	0	0.35	※	※	0.22	※	0.26	※
PL3_2	4	4	4	1	2	1	0	0	1	1	2	1	0	0	1	1	0	0	5	0	3	0	0	0	0	0	※	0	0.11
PL4_1	4	4	5	1	1	1	0	0	1	1	2	1	1	1	3	1	0	0	2	0	1	0	0	0	0	0	0	0	0
PL4_3	1	1	1	0	0	0	0	0	0	0	0	1	0	0	1	0	0	0	2	0	1	0	0.02	※	0.03	0.03	※	0.01	0.34
PL4_5	1	1	1	0	0	0	0	1	0	0	0	0	0	0	0	0	0	0	0	0	0	0	0	0.01	※	※	※	※	※
PL7_4	0	0	0	0	0	0	0	0	0	0	0	3	0	0	0	0	0	0	0	0	1	0	0.31	※	0.22	※	※	※	0.22
PL8_4	0	0	0	0	0	0	0	0	0	1	1	1	0	0	0	0	1	2	0	0	0	0	0.18	※	0.03	※	0.01	0.18	※
PL9_3	0	0	0	0	0	0	0	0	0	0	0	0	0	0	0	0	0	0	1	0	0	0	0.35	※	※	※	※	※	0.22
PL11_2	0	0	0	0	0	0	0	0	0	0	0	0	0	0	0	0	0	0	1	0	0	0	0.35	※	※	※	※	※	0.22
PL14	0	0	0	0	0	0	0	0	0	0	1	1	0	0	0	0	1	1	0	0	0	2	0.18	※	0.1	※	※	0.16	0.22
PL14_4	0	0	0	0	0	0	0	0	0	3	5	1	0	0	0	0	0	1	0	0	0	0	0.25	※	0.07	※	0.14	0.26	※
PL14_5	0	0	0	0	0	0	0	0	0	1	1	1	0	0	0	0	1	1	0	0	0	0	0.17	※	0.03	※	※	0.16	※
PL20	0	0	0	0	0	0	0	1	1	0	0	0	0	0	0	0	0	0	2	0	0	0	0.26	0.24	0.22	※	※	※	0.22
Total PL	21	21	22	3	5	3	0	4	4	9	13	14	2	3	13	2	3	5	23	0	9	6	0	0	0	0	0	0	0.05
TOTAL	397	401	403	206	330	446	143	565	441	405	552	729	264	219	358	221	302	328	575	172	543	443	0.42	0.28	0.09	0.01	0	0.01	0.39
aMCSH, Morchella conica SH; MI1, M. importuna CCBAS932; MI2, Morchella importuna SCYDJ1-A1; ASN, Ascodesmis nigricans CBS389.68; PC, Pyronema confluens CBS100304; ASI, Ascobolus immersu RN42; SC, Saccharomyces cerevisiae S288C; HP, Hysterium pulicare CBS123377; NC, Neurospora crassa FGSC 73 TRP-3; AB, Agaricus bisporus var bisporus (H97); CC, Coprinopsis cinerea; GL, Gymnopus luxuriahs; TUB, Tube…
bP value is calculated by t-test using family size in Morchella compared to other fungi. A P value of less than 0.05 was considered to be significant.
※ Means there was no genes in the catalog for comparision, thus the value of t-test was unable to determine.
	lowest gene numbers in the row
	highest gene numbers in the row

## Sheet: Table S12
Table S12. Secreted carbohydrate-degrading enzymes in different fungal genomes, arranged by GH family
	Saprotrophic species												ECM species						Pathogenic species				Morchella vs ALL	Morchella vs Saprotrophic Ascomycota p-values	Morchella vs Saprotrophic Basidiomycota p-values	Morchella vs ECM Ascomycota	Morchella vs ECM Basidiomycota	Morchella vs ECM	Morchella vs Pathogens
	Ascomycota								Basidiomycota				Ascomycota				Basidiomycota		Ascomycota			Basidiomycota	p-values			p-values	p-values	p-values	p-values
CAZymes Family	MCSH	MI1	MI2	ASN	PC	ASI	SC	HP	NC	AB	CC	GL	TUB	TUM	CV	TB	AM	SL	AN	BG	CF	ML
AA1	2	2	3	2	2	4	1	11	7	9	17	17	3	3	3	1	12	11	6	1	9	12	0.08	0.26	0.01	0.4	0	0.15	0.08
AA2	0	0	0	0	1	0	0	1	0	2	1	4	0	0	0	0	0	0	0	0	2	0	0.18	0.13	0.07	※	※	※	0.22
AA3	5	5	5	0	6	2	0	12	4	17	27	25	1	2	3	1	2	1	11	0	9	1	0.38	0.38	0.04	0	0	0	0.47
AA5	1	1	1	1	1	1	0	2	1	4	2	7	1	1	1	0	2	4	0	1	2	1	0.25	0.5	0.09	0.22	0.04	0.28	0.5
AA7	1	1	1	1	2	3	0	2	1	1	2	4	1	1	2	1	5	0	1	0	3	7	0.19	0.21	0.14	0.22	0.24	0.27	0.19
AA8	1	1	1	0	1	3	0	6	2	1	5	1	1	0	1	0	0	0	2	0	1	0	0.4	0.27	0.16	0.1	※	0.03	0.34
AA9	23	23	19	9	10	17	0	20	13	11	28	10	4	1	10	2	2	2	8	1	2	2	0	0.03	0.14	0	0	0	0
AA11	8	8	7	4	7	3	0	4	4	0	0	0	11	5	14	6	0	0	2	2	5	0	0.05	0.02	0	0.31	0	0.32	0
AA12	1	1	1	1	0	0	0	4	1	1	5	0	1	1	1	0	0	0	0	0	2	0	0.45	0.5	0.3	0.22	※	0.09	0.22
AA13	0	0	0	0	0	0	0	0	1	0	0	0	0	0	0	0	0	0	2	0	0	0	0.3	※	0.22	※	※	※	0.22
Total AA	42	42	38	18	30	33	1	62	34	46	87	68	23	14	35	11	23	18	32	5	35	23	0.24	0.21	0.13	0.01	0	0	0.05
CBM 1	11	11	11	2	4	21	0	9	18	15	30	29	0	1	2	3	0	0	7	0	0	0	0.28	0.24	0.02	0	※	0	0
CBM 5	0	0	0	0	0	0	0	0	0	3	3	5	0	0	0	0	3	7	0	0	0	0	0.19	※	0.04	※	0.02	0.18	※
CBM 6	0	0	0	0	0	0	0	0	0	0	0	0	0	0	0	0	0	0	1	0	0	0	0.35	※	※	※	※	※	0.22
CBM 13	0	0	0	0	0	0	0	1	1	6	12	1	0	0	0	0	4	0	0	0	0	0	0.24	0.24	0.08	※	0.14	0.26	※
CBM 14	0	0	0	0	11	0	0	0	0	0	0	0	0	0	0	0	0	0	1	0	1	0	0.32	0.24	※	※	※	※	0.1
CBM 18	6	6	7	8	9	5	2	15	4	0	0	1	6	13	7	4	1	0	12	7	5	0	0.34	0.32	0	0.32	0	0.35	0.46
CBM 19	0	0	0	0	0	0	1	0	0	0	0	0	0	0	0	0	0	0	0	0	0	0	0.35	0.24	※	※	※	※	※
CBM 20	0	0	0	0	0	0	0	1	2	1	3	4	0	0	0	0	1	1	4	0	3	0	0.11	0.24	0.01	※	※	0.16	0.11
CBM 21	2	2	2	0	0	1	0	0	0	0	1	0	1	1	1	0	0	0	0	0	0	0	0	0	0	※	※	0	※
CBM 24	0	0	0	0	0	0	0	0	4	0	0	0	0	0	0	0	0	0	2	0	0	0	0.3	※	0.22	※	※	※	0.22
CBM 32	0	0	1	1	0	0	0	3	0	0	0	0	1	1	1	1	0	0	0	0	1	0	0.38	0.29	0.14	0.03	0.25	0.2	0.42
CBM 35	4	4	5	0	2	1	0	2	0	0	1	3	0	0	0	0	0	0	3	0	2	0	0	0	0.01	0	0	0	0.01
CBM 38	0	0	0	0	0	0	0	0	1	0	0	0	0	0	0	0	0	0	0	0	0	0	0.35	※	0.22	※	※	※	※
CBM 42	0	0	0	0	0	0	0	0	0	0	0	0	0	0	0	0	0	0	1	0	1	0	0.29	※	※	※	※	※	0.1
CBM 43	1	1	1	1	1	0	1	1	0	0	2	1	1	1	1	1	1	0	3	0	1	1	0.41	0.24	0.34	※	0.14	0.26	0.38
CBM 50	0	0	1	0	0	6	0	2	11	4	4	10	0	0	1	0	2	4	26	0	3	0	0.18	0.23	0.01	0.42	0.03	0.21	0.2
CBM 52	1	1	1	1	1	2	0	0	1	0	0	10	2	3	1	0	0	0	0	0	1	0	0.45	0.35	0.28	0.27	※	0.5	0.03
CBM 63	0	0	0	0	0	1	0	1	0	0	0	0	0	0	0	0	0	0	1	0	1	6	0.26	0.13	※	※	※	※	0.13
CBM 67	0	0	0	0	0	0	0	0	0	0	0	10	0	0	0	0	0	0	0	0	0	0	0.35	※	0.22	※	※	※	※
Total CBM	25	25	29	13	28	37	4	35	42	29	56	74	11	20	14	9	12	12	61	7	19	7	0.48	0.37	0.05	0	0	0	0.43
CE 1	2	2	1	0	1	1	0	7	5	1	3	5	0	0	0	0	0	0	2	1	2	0	0.44	0.47	0.09	0	0.02	0	0.27
CE 3	0	0	0	1	1	4	0	3	3	0	3	0	0	0	0	0	0	0	5	0	0	0	0.15	0.06	0.1	※	※	※	0.22
CE 4	3	3	2	0	2	1	1	3	3	3	12	8	1	6	2	1	5	2	3	3	0	6	0.37	0.06	0.1	0.46	0.27	0.45	0.42
CE 5	5	5	6	9	10	14	0	2	1	6	6	2	0	0	4	2	0	0	3	2	9	8	0.31	0.32	0.18	0.01	0	0	0.47
CE 8	2	2	1	0	1	1	0	2	1	2	0	5	1	0	2	1	0	2	1	0	1	4	0.31	0.08	0.4	0.14	0.25	0.14	0.44
CE 12	3	3	3	0	3	0	0	1	1	2	0	2	3	1	5	1	0	0	2	0	1	0	0.02	0.01	0.01	0.34	※	0.15	0.01
CE 15	0	0	0	0	0	1	0	2	1	1	15	1	0	0	0	0	0	0	0	0	0	0	0.29	0.15	0.16	※	※	※	※
CE 16	2	2	2	0	1	2	0	4	2	6	2	10	0	1	2	2	4	2	4	1	5	4	0.31	0.28	0.12	0.12	0.14	0.42	0.1
Total CE	17	17	15	10	19	24	1	24	17	21	41	33	5	8	15	7	9	6	20	7	18	22	0.49	0.45	0.07	0.02	0	0	0.46
EXPN	2	2	3	0	5	0	0	3	3	5	13	13	2	1	0	1	8	8	2	2	3	13	0.23	0.31	0.05	0.03	0	0.33	0.22
Total EXPN	2	2	3	0	5	0	0	3	3	5	13	13	2	1	0	1	8	8	2	2	3	13	0.23	0.31	0.05	0.03	0	0.33	0.22
GH1	1	1	1	0	0	0	0	2	0	0	0	2	1	1	1	0	0	0	0	0	2	0	0.13	0.15	0.22	0.22	※	0.09	0.22
GH2	0	0	0	0	0	0	0	3	2	1	0	1	0	0	0	0	0	1	3	0	2	4	0.13	0.24	0.05	※	0.14	0.26	0.04
GH3	4	4	3	0	4	1	0	6	5	4	1	8	2	1	5	1	1	3	11	0	12	1	0.46	0.2	0.33	0.14	0.07	0.09	0.28
GH5	6	6	6	1	4	3	2	13	1	10	10	17	3	2	5	1	6	10	14	2	11	10	0.42	0.32	0.2	0.01	0.14	0.23	0.17
GH6	2	2	2	0	0	2	0	2	2	1	5	1	0	0	2	0	0	0	1	0	0	0	0.07	0.06	0.42	0.03	※	0.01	0
GH7	2	2	2	1	2	4	0	4	4	1	6	7	0	0	0	0	0	0	2	0	2	7	0.47	0.43	0.09	※	※	※	0.34
GH9	1	0	0	0	0	0	0	0	0	0	0	0	0	0	0	0	0	0	0	0	0	1	0.06	0.11	0.14	0.14	0.25	0.09	0.42
GH10	1	1	1	1	1	4	0	3	3	2	6	5	0	0	0	0	0	0	3	0	1	1	0.3	0.22	0.02	※	※	※	0.38
GH11	0	0	0	0	0	1	0	4	2	1	6	4	0	0	0	0	0	0	2	0	1	0	0.15	0.19	0.03	※	※	※	0.12
GH12	1	1	1	0	1	0	0	1	0	2	1	3	1	1	0	0	0	0	1	0	4	9	0.42	0.06	0.27	0.1	※	0.03	0.17
GH13	2	2	2	0	1	0	0	1	2	2	2	4	1	3	0	0	1	1	4	0	2	2	0.21	0	0.22	0.14	※	0.09	0.5
GH15	1	1	2	1	1	2	1	2	0	1	3	3	1	1	1	1	1	1	2	1	1	1	0.48	0.44	0.34	0.14	0.25	0.09	0.42
GH16	6	6	6	3	6	5	3	12	7	11	8	16	2	2	3	3	10	7	7	3	6	6	0.44	0.47	0.06	0	0.06	0.23	0.32
GH17	5	6	6	3	4	3	4	3	2	3	2	1	5	2	5	4	1	0	3	3	4	2	0	0	0	0.06	0	0.03	0
GH18	0	0	0	1	3	0	1	4	3	9	7	17	2	2	2	1	11	10	8	5	6	7	0.03	0.06	0.02	0	0	0.06	0
GH20	2	2	2	1	1	1	0	4	1	2	2	3	2	1	1	1	2	1	1	0	2	0	0.15	0.27	0.5	0.03	0.14	0.03	0.04
GH23	0	0	0	0	0	0	0	0	0	1	0	1	0	0	0	0	1	1	0	0	0	1	0.17	※	0.1	※	※	0.16	0.22
GH24	0	0	0	2	2	0	0	0	0	0	4	0	1	1	1	1	0	0	1	0	0	0	0.14	0.13	0.22	※	※	0.03	0.22
GH25	0	0	0	0	0	1	0	0	1	4	0	4	1	1	1	0	3	2	3	0	0	0	0.1	0.24	0.06	0.03	0	0.03	0.22
GH26	0	0	0	0	1	0	0	0	1	0	0	0	0	0	0	0	0	0	3	0	0	2	0.23	0.24	0.22	※	※	※	0.11
GH27	5	5	4	0	0	0	0	0	0	1	0	4	0	0	2	0	1	1	2	0	1	4	0	0	0.02	0	0	0	0.02
GH28	4	4	4	0	1	0	1	6	2	5	2	18	2	2	2	1	0	3	8	0	9	0	0.39	0.08	0.28	0	0.06	0	0.47
GH30	0	0	0	0	0	2	0	2	2	3	2	5	0	0	0	0	1	1	0	0	0	0	0.13	0.13	0.01	※	※	0.16	※
GH31	3	3	3	1	3	2	0	2	6	5	1	5	3	2	3	0	1	0	5	0	5	3	0.33	0.04	0.19	0.14	0	0.06	0.43
GH32	1	1	1	0	1	0	1	0	0	0	0	0	1	1	1	1	0	0	1	0	0	1	0.03	0.06	※	※	※	0.16	0.1
GH35	4	4	3	0	1	0	0	2	0	0	0	5	0	0	4	0	1	0	2	0	4	0	0.01	0	0.08	0.04	0.01	0.01	0.06
GH36	0	0	0	0	0	0	0	0	0	0	0	0	0	0	0	0	0	0	1	0	1	0	0.29	※	※	※	※	※	0.1
GH37	0	0	0	0	0	0	0	0	0	1	1	1	0	0	0	0	0	1	0	0	1	0	0.17	※	0.03	※	0.14	0.26	0.22
GH39	0	0	0	0	0	0	0	2	0	0	0	1	0	0	0	0	0	0	2	0	0	0	0.25	0.24	0.22	※	※	※	0.22
GH42	0	0	0	0	0	0	0	0	0	0	0	0	0	0	0	0	0	0	0	0	1	0	0.35	※	※	※	※	※	0.22
GH43	8	8	9	1	2	2	0	7	3	4	2	9	1	1	4	1	2	1	12	0	15	5	0.04	0.01	0.05	0	0	0	0.47
GH45	1	1	1	0	0	0	0	3	1	1	0	2	0	1	1	0	0	0	0	0	0	0	0.15	0.32	0.5	0.1	※	0.03	※
GH47	2	2	2	0	2	5	0	2	3	2	1	5	2	2	3	0	3	1	1	1	3	3	0.48	0.44	0.25	0.38	0.5	0.41	0.5
GH51	4	4	4	0	1	0	0	3	1	1	0	3	0	0	1	0	0	1	0	0	1	1	0	0	0.01	0	0	0	0
GH53	1	1	1	0	0	1	0	1	1	1	1	1	0	0	1	0	0	0	1	0	1	0	0.05	0.06	※	0.03	※	0.01	0.1
GH54	0	0	0	0	0	0	0	0	1	0	0	1	0	0	0	0	0	0	1	0	1	0	0.2	※	0.1	※	※	※	0.1
GH55	2	2	2	0	1	1	0	1	4	1	0	1	2	2	3	1	1	1	5	0	3	0	0.25	0	0.32	0.5	※	0.26	0.5
GH62	0	0	0	0	0	0	0	0	0	0	2	0	0	0	0	0	0	0	2	0	0	0	0.29	※	0.22	※	※	※	0.22
GH63	1	1	1	1	1	0	0	0	0	0	0	1	1	0	1	1	1	1	0	0	0	1	0.05	0.06	0.03	0.22	※	0.26	0.03
GH64	0	0	0	0	0	0	0	0	0	0	0	0	0	0	0	0	0	0	0	0	3	0	0.35	※	※	※	※	※	0.22
GH65	0	0	0	0	0	0	0	1	0	0	0	0	0	1	0	0	0	0	0	0	1	0	0.24	0.24	※	0.22	※	0.26	0.22
GH67	0	0	0	0	0	0	0	1	1	0	0	0	0	0	0	0	0	0	1	0	1	0	0.2	0.24	0.22	※	※	※	0.1
GH71	1	1	1	0	1	0	0	1	3	0	1	3	0	0	0	1	1	2	5	0	1	0	0.5	0.06	0.22	0.03	0.14	0.26	0.37
GH72	3	3	3	1	2	0	3	3	3	0	2	1	3	2	3	3	1	0	3	1	5	0	0.1	0.09	0.05	0.22	0	0.11	0.3
GH74	1	1	1	0	0	1	0	0	1	1	0	1	0	0	1	1	0	0	2	0	0	0	0.06	0.01	0.22	0.1	※	0.03	0.22
GH75	2	2	1	1	1	0	0	0	0	0	0	3	1	0	1	0	0	0	1	0	1	0	0.01	0.01	0.18	0.02	0.02	0	0.02
GH76	4	4	3	2	5	1	0	5	1	0	0	2	2	0	1	2	0	1	3	3	3	2	0.02	0.24	0	0.01	0.01	0	0.04
GH78	1	1	1	0	0	0	0	4	1	4	0	3	1	1	2	0	0	0	1	1	1	0	0.5	0.43	0.2	0.5	※	0.26	0.22
GH79	1	2	1	0	0	0	0	2	2	4	5	9	0	0	0	0	3	2	0	0	3	1	0.42	0.08	0.05	0	0.07	0.28	0.36
GH81	0	0	0	1	1	1	1	1	0	0	0	0	1	0	2	0	1	0	1	1	1	0	0.04	※	※	0.12	0.14	0.11	0.03
GH88	1	1	1	0	0	1	0	0	0	1	1	1	0	0	0	0	0	0	0	0	0	0	0	0.01	0.22	※	※	※	※
GH92	0	0	0	0	1	0	0	3	1	4	3	6	0	0	0	0	1	3	5	0	3	0	0.09	0.17	0.02	※	0.04	0.19	0.11
GH93	1	1	1	0	0	0	0	1	2	0	0	2	0	0	0	0	0	0	0	1	2	0	0.11	0.01	0.5	※	※	※	0.34
GH95	1	1	2	0	0	0	0	1	0	1	0	1	0	0	0	0	1	1	0	0	0	0	0	0.01	0.06	0	0.25	0.02	0
GH105	0	0	0	0	0	0	0	1	1	1	0	1	0	0	1	0	0	0	1	0	3	0	0.16	0.24	0.03	0.22	※	0.26	0.14
GH106	1	1	1	0	0	0	0	0	0	0	0	0	0	0	0	0	0	0	0	0	0	0	※	※	※	※	※	※	※
GH114	0	0	0	0	0	0	0	7	0	0	0	0	0	0	0	0	0	0	1	0	1	0	0.31	0.24	※	※	※	※	0.1
GH115	2	2	2	0	1	2	0	3	0	2	1	1	0	0	1	0	0	0	0	0	1	0	0.01	0.17	0.05	0	※	0	0
GH125	1	1	1	1	1	0	0	3	2	1	1	0	1	1	1	1	1	1	1	2	1	0	0.5	0.5	0.5	※	※	※	0.5
GH128	1	1	1	2	2	0	0	2	1	2	2	5	1	1	1	0	1	3	2	2	0	1	0.26	0.38	0.1	0.22	0.14	0.39	0.34
GH131	1	1	2	0	0	2	0	2	0	0	2	0	1	1	1	0	0	1	1	1	0	0	0.07	0.24	0.13	0.11	0.12	0.06	0.06
GH132	2	2	2	1	6	2	5	0	2	0	0	0	1	1	1	1	0	0	1	1	1	0	0.21	0.31	0.03	※	※	0	0
GH133	0	0	0	0	0	0	0	0	1	0	0	0	0	0	0	0	0	0	0	0	0	0	0.35	※	0.22	※	※	※	※
GH134	1	1	1	0	1	1	0	0	0	0	0	0	0	0	0	0	0	0	4	0	0	0	0.12	0.06	※	※	※	※	0.5
GH135	0	0	0	0	0	0	0	0	0	0	0	0	0	0	0	0	0	0	1	0	0	0	0.35	※	※	※	※	※	0.22
Total GH	95	96	94	26	66	51	22	136	82	101	93	198	46	37	69	27	58	62	146	28	134	76	0.26	0.13	0.25	0	0	0	0.49
GT 1	1	1	0	1	1	0	0	2	0	0	0	0	1	0	1	2	0	0	0	0	0	0	0.28	0.41	0.03	0.29	0.11	0.5	0.03
GT 2	0	0	0	0	1	0	0	0	0	0	0	0	0	0	0	0	0	0	0	0	0	0	0.35	0.24	※	※	※	※	※
GT 4	1	1	1	1	1	0	0	1	0	0	0	0	1	0	1	0	0	0	0	0	1	0	0.01	0.13	※	0.1	※	0.03	0.03
GT 8	0	0	2	3	1	0	0	0	0	0	1	0	1	0	1	2	1	0	0	0	2	0	0.48	0.44	0.27	0.34	0.44	0.4	0.42
GT 15	2	2	2	0	0	2	0	1	1	0	2	2	0	1	0	0	1	1	1	0	0	0	0	0.02	0.12	0	※	0	0
GT 20	0	0	0	0	0	0	0	0	0	1	0	0	0	0	0	0	0	0	0	0	0	0	0.35	※	0.22	※	※	※	※
GT 21	0	0	0	0	1	0	0	0	0	0	0	0	0	0	0	0	0	0	0	0	0	0	0.35	0.24	※	※	※	※	※
GT 22	3	3	3	3	1	1	0	0	0	0	0	0	3	0	3	2	0	0	0	0	0	0	0	0.02	※	0.14	※	0.05	※
GT 23	1	1	0	0	0	0	0	0	0	0	0	0	0	0	0	0	0	0	0	0	0	0	0	0.02	0.03	0.03	0.11	0.01	0.03
GT 24	1	1	1	1	1	1	0	0	0	0	0	0	1	0	1	1	0	0	0	0	0	0	0.01	0.13	※	0.22	※	0.09	※
GT 25	0	0	0	0	0	0	0	2	0	0	0	0	0	0	0	0	0	0	1	0	0	0	0.3	0.24	※	※	※	※	0.22
GT 31	0	0	0	0	0	0	0	2	0	0	0	0	0	0	0	0	0	0	0	0	3	0	0.29	0.24	※	※	※	※	0.22
GT 32	2	2	2	1	2	0	0	0	1	0	0	0	2	1	2	2	1	0	1	1	0	0	0.01	0.02	0	0.22	0.01	0.11	0
GT 33	0	0	0	1	1	3	0	0	1	0	0	0	0	1	0	0	0	0	0	0	0	0	0.21	0.11	0.22	0.22	※	0.26	※
GT 34	1	1	1	0	2	0	0	1	0	0	0	0	0	0	0	0	0	0	0	0	3	0	0.09	0.24	※	※	※	※	0.39
GT 50	0	0	0	0	1	1	0	0	0	0	0	0	0	0	0	1	0	0	0	0	0	0	0.24	0.13	※	0.22	※	0.26	※
GT 62	0	0	0	1	0	0	0	0	0	0	0	0	0	0	0	1	0	0	0	0	0	0	0.29	0.24	※	0.22	※	0.26	※
GT 66	0	0	0	0	0	0	0	0	0	0	0	0	0	0	0	1	0	0	0	0	0	0	0.35	※	※	0.22	※	0.26	※
GT 71	0	0	0	0	0	0	0	0	0	0	0	0	0	0	0	0	0	0	0	0	1	0	0.35	※	※	※	※	※	0.22
GT 90	0	0	0	1	1	0	0	0	0	0	2	0	0	0	1	0	0	2	0	0	0	0	0.19	0.13	0.22	0.22	0.14	0.18	※
total GT	12	12	12	13	14	8	0	9	3	1	5	2	9	3	10	12	3	3	3	1	10	0	0.02	0.19	0	0.09	※	0.03	0.01
PL1	2	2	3	0	1	0	0	0	0	0	0	1	0	0	0	0	0	0	0	0	0	0	0	0	0	0	0.01	0	0
PL1_10	0	0	0	0	0	0	0	0	0	0	0	0	0	0	0	0	0	0	0	0	1	0	0.35	※	※	※	※	※	0.22
PL1_2	1	1	1	0	0	0	0	1	0	1	0	0	0	0	0	0	0	0	2	0	0	0	0.01	0.01	0.03	※	※	※	0.22
PL1_4	0	0	0	0	0	0	0	0	0	0	0	1	0	0	0	0	0	0	5	0	0	2	0.28	※	0.22	※	※	※	0.13
PL1_7	4	4	3	1	1	0	0	1	1	1	1	1	0	1	1	0	0	0	2	0	1	0	0	0	0	0	0	0	0
PL1_9	1	1	0	0	0	0	0	0	0	0	0	0	0	0	0	0	0	0	0	0	0	0	0	0.02	0.03	0.03	0.11	0.01	0.03
PL3	0	0	0	0	0	0	0	0	0	0	0	0	0	0	2	0	0	0	0	0	0	0	0.35	※	※	0.22	※	0.26	※
PL3_2	4	4	4	1	2	0	0	0	1	1	2	1	0	0	1	0	0	0	3	0	2	0	0	0	0	0	※	0	0.01
PL4_1	4	4	5	1	1	1	0	0	1	1	2	1	1	1	3	1	0	0	2	0	1	0	0	0	0	0	0	0	0
PL4_3	1	1	1	0	0	0	0	0	0	0	0	1	0	0	0	0	0	0	1	0	1	0	0	※	0.03	※	※	※	0.1
PL4_5	1	1	0	0	0	0	0	1	0	0	0	0	0	0	0	0	0	0	0	0	0	0	0	0.12	0.03	0.03	0.11	0.01	0.03
PL7_4	0	0	0	0	0	0	0	0	0	0	0	3	0	0	0	0	0	0	0	0	0	0	0.35	※	0.22	※	※	※	※
PL8_4	0	0	0	0	0	0	0	0	0	0	0	1	0	0	0	0	1	1	0	0	0	0	0.24	※	0.22	※	※	0.16	※
PL9_3	0	0	0	0	0	0	0	0	0	0	0	0	0	0	0	0	0	0	1	0	0	0	0.35	※	※	※	※	※	0.22
PL11_2	0	0	0	0	0	0	0	0	0	0	0	0	0	0	0	0	0	0	1	0	0	0	0.35	※	※	※	※	※	0.22
PL14_4	0	0	0	0	0	0	0	0	0	2	2	0	0	0	0	0	0	0	0	0	0	0	0.29	※	0.1	※	※	※	※
PL14_5	0	0	0	0	0	0	0	0	0	0	1	1	0	0	0	0	1	1	0	0	0	0	0.2	※	0.1	※	※	0.16	※
PL20	0	0	0	0	0	0	0	1	0	0	0	0	0	0	0	0	0	0	1	0	0	0	0.29	0.24	※	※	※	※	0.22
total PL	18	18	17	3	5	1	0	4	3	6	8	11	1	2	7	1	2	2	18	0	6	2	0	0	0	0	0	0	0.03
TOTAL	211	212	208	83	167	154	28	273	184	209	303	399	97	85	150	68	115	111	282	50	225	143	0.22	0.13	0.16	0	0	0	0.29
aMCSH, Morchella conica SH; MI1, M. importuna CCBAS932; MI2, Morchella importuna SCYDJ1-A1; ASN, Ascodesmis nigricans CBS389.68; PC, Pyronema confluens CBS100304; ASI, Ascobolus immersu RN42; SC, Saccharomyces cerevisiae S288C; HP, Hysterium pulicare CBS123377; NC, Neurospora crassa FGSC 73 TRP-3; AB, Agaricus bisporus var bisporus (H97); CC, Coprinopsis cinerea; GL, Gymnopus luxuriahs; TUB, Tube…
bP value is calculated by t-test using family size in Morchella compared to other fungi. A P value of less than 0.05 was considered to be significant.
※ Means there was no genes in the catalog for comparision, thus the value of t-test was unable to determine.
	lowest gene numbers in the row
	highest gene numbers in the row

## Sheet: Table S13
Table S13. Lignocellulose-active proteins in Pezizomucetes and other fungal genomes, arranged by CAZyme family
Lignocellulose-active proteins	CAZyme family	Substrate	MCSH	MI1	MI2	ASN	PC	ASI	SC	NC	TUB	TUM	CV	TB	AN	Morchella vs All Pezizomucetes
1,2-bis(3,4-dimethoxyphenyl)propane-1,3-diol:hydrogen-peroxide oxidoreductase	AA2	Lignin	2	2	2	0	1	1	0	0	1	1	2	1	1	0
Mn(II):hydrogen-peroxide oxidoreductase	AA2	Lignin	0	1	1	0	0	0	0	0	0	0	0	0	1	0.02
reactive-black-5:hydrogen-peroxide oxidoreductase	AA2	Lignin	3	3	3	2	5	7	2	9	4	4	5	4	16	0.14
phenolic donor:hydrogen-peroxide oxidoreductase	AA2	Ligno	1	1	1	0	0	0	1	1	1	1	1	1	4	0.5
aryl-alcohol:oxygen oxidoreductase	AA3	Alcohol	4	4	4	1	1	1	0	1	0	1	4	0	0	0
beta-D-glucose:oxygen 1-oxidoreductase	AA3	β-D-glucose	0	0	0	0	0	0	0	0	0	0	0	0	1	0.3
4-hydroxy-3-methoxycinnamoyl-sugar hydrolase	CE1	Xylans	4	4	4	2	4	6	0	6	3	4	3	2	4	0.3
acetylxylan esterase	CE1	Xylans	0	0	0	0	1	0	1	0	0	0	0	1	1	0.11
chitin amidohydrolase	CE4	Chitin	1	2	2	0	0	0	0	0	1	1	0	0	5	0.16
Cutinase	CE5	β-glycans	7	7	7	1	3	0	0	1	0	0	3	1	7	0
pectin pectylhydrolase	CE8	hemicellulose	0	0	0	0	0	1	0	1	0	0	0	0	1	0.16
beta-D-glucoside glucohydrolase	GH1	β-glycans	0	0	1	1	1	2	0	1	2	1	2	1	2	0.02
beta-D-galactoside galactohydrolase	GH2	β-glycans	2	1	1	1	3	3	0	2	0	0	1	1	2	0.48
beta-D-mannoside mannohydrolase	GH2	Chitin	1	1	1	0	1	0	0	2	0	0	0	0	5	0.42
chitosan exo-1,4-beta-D-glucosaminidase	GH2	Chitosan	0	0	0	0	0	0	0	4	0	0	0	1	0	0.26
4-beta-D-xylan xylohydrolase	GH3	β-glycans	3	4	4	5	6	6	2	4	8	5	6	4	2	0.17
4-beta-D-glucan cellobiohydrolase	GH6	cellulose	14	13	12	12	19	17	9	16	12	9	11	11	13	0.48
4-beta-D-glucan cellobiohydrolase (non-reducing end)	GH6	cellulose	2	2	2	0	1	0	0	3	1	3	3	1	6	0.43
4-beta-D-xylan xylanohydrolase	GH10	hemicellulose	7	10	7	1	5	3	2	6	7	5	5	5	10	0.04
4-beta-D-xylan xylanohydrolase, beta(1,3-1,4)-glucanase	GH11/GH16	cellulose	8	5	5	0	1	12	0	10	1	2	3	1	5	0.18
(1,6-alpha-D-xylo)-1,4-beta-D-glucan glucanohydrolase	GH12	cellulose	8	5	6	0	2	8	0	2	0	0	2	0	5	0.01
1,3-1,4-beta-D-glucan 4-glucanohydrolase	GH12	cellulose	1	2	2	1	1	1	0	2	0	0	1	1	0	0.02
4-beta-D-glucan 4-glucanohydrolase	GH12	cellulose	1	1	1	0	0	0	0	1	0	0	0	0	0	0
4-beta-D-glucan glucanohydrolase	GH12	cellulose	3	4	5	0	2	2	0	3	0	0	3	1	9	0.13
4-alpha-D-glucan glucanohydrolase	GH13	α-glucans	2	1	1	1	4	8	2	10	2	2	2	1	4	0.12
4-alpha-D-glucan glucohydrolase	GH13	α-glucans	0	0	0	1	3	1	1	2	1	0	1	1	0	0.03
alpha-D-glucoside glucohydrolase	GH13	α-glucans	2	2	2	0	1	2	0	4	0	0	1	0	7	0.36
alpha-L-rhamnoside rhamnohydrolase	GH13	α-glucans	2	1	1	3	4	1	0	7	2	3	4	1	7	0.11
oligosaccharide alpha-1,6-glucohydrolase	GH13	α-glucans	3	3	3	1	1	1	0	0	1	1	2	1	5	0.03
(1-3)-(1-4)-beta-D-glucan 4-glucanohydrolase	GH16	β-glycans	2	2	2	0	1	0	1	1	1	1	1	0	1	0
3(or 4)-beta-D-glucan 3(4)-glucanohydrolase	GH16	β-glycans	1	1	1	0	1	2	0	1	0	0	1	0	0	0.13
(1-4)-2-acetamido-2-deoxy-beta-D-glucan glucanohydrolase	GH18	chitin	0	1	0	0	2	8	0	2	0	0	1	0	1	0.24
glycopeptide-D-mannosyl-N4-(N-acetyl-D-glucosaminyl)2-asparagine 1,4-N-acetyl-beta-glucosaminohydrolase	GH18	chitin	1	1	1	1	1	1	0	0	1	1	1	1	1	0.22
beta-N-acetyl-D-hexosaminide N-acetylhexosaminohydrolase	GH20	chitin	5	6	5	1	3	1	1	0	0	0	3	0	5	0
4-beta-D-mannan mannanohydrolase	GH26	pectin	2	2	3	1	3	2	1	2	3	2	2	1	1	0.15
alpha-D-galactoside galactohydrolase	GH27	hemicellulose	0	0	0	0	0	0	0	1	0	0	0	0	1	0.22
(1-4)-alpha-D-galacturonan glycanohydrolase	GH28	pectin	2	2	2	0	1	1	0	0	0	0	1	0	2	0
poly(1,4-alpha-D-galacturonide) galacturonohydrolase	GH28	pectin	8	8	8	0	3	2	0	4	0	0	3	0	5	0
rhamnogalacturonan D-alpha-GalA-(1->2)-alpha-L-Rha hydrolase	GH28	pectin	1	1	1	0	0	0	0	0	2	2	4	0	5	0.4
poly[(1-4)-alpha-D-galacturonide] galacturonohydrolase	GH28	pectin	1	1	1	0	0	1	0	1	0	0	1	1	1	0.07
6-beta-D-glucan glucanohydrolase	GH30	hemicellulose	1	3	3	0	6	8	0	0	2	2	2	0	4	0.48
alpha-D-xyloside xylohydrolase	GH31	hemicellulose	0	0	0	0	0	0	0	1	0	0	1	0	1	0.16
beta-D-fructofuranoside fructohydrolase	GH31	hemicellulose	2	1	1	1	1	0	3	0	1	2	0	1	0	0.25
1-beta-D-fructan fructanohydrolase	GH32	sucrose/inulin	2	3	3	0	1	0	0	3	1	0	2	0	3	0.03
beta-D-fructan fructohydrolase	GH32	sucrose/inulin	2	1	1	0	8	6	0	1	1	1	1	1	5	0.27
5-alpha-L-arabinan 5-alpha-L-arabinanohydrolase	GH43	pectin + hemicellulose	11	12	12	4	9	5	0	8	4	7	8	7	17	0.05
alpha-L-arabinofuranoside arabinofuranohydrolase	GH43	pectin + hemicellulose	0	0	1	0	0	0	0	1	0	0	0	0	0	0.18
galactan 3-beta-D-galactosidase	GH43	pectin + hemicellulose	3	3	3	1	2	2	0	1	2	2	2	2	2	0
1,2-alpha-mannosyl-oligosaccharide alpha-D-mannohydrolase	GH47	N-/O-glycans	1	1	1	1	1	1	0	2	1	1	1	1	1	0.5
2-alpha-mannosyl-oligosaccharide alpha-D-mannohydrolase	GH47	N-/O-glycans	5	6	6	3	4	5	0	3	6	6	6	2	3	0.07
arabinogalactan 4-beta-D-galactanohydrolase	GH53	hemicellulose	3	3	3	1	1	1	0	2	2	1	2	0	2	0
alpha, alpha-trehalose glucohydrolase	GH65	trehalose	5	5	5	8	8	2	0	0	1	0	5	3	4	0.16
alpha-D-glucosiduronate glucuronohydrolase	GH67	hemicellulose	2	2	2	0	1	1	0	1	0	0	1	0	2	0
3-alpha-D-glucan 3-glucanohydrolase	GH71	β-1,3-glucan	1	2	2	0	1	1	0	2	4	2	2	1	1	0.36
3-alpha-D-glucan glucanohydrolase	GH71	β-1,3-glucan	0	0	0	0	1	0	0	0	0	0	0	0	0	0.3
[(1->6)-alpha-D-xylo]-(1->4)-beta-D-glucan glucanohydrolase	GH74	cellulose	2	2	2	0	1	1	0	1	1	0	2	1	1	0
[(1-6)-alpha-D-xylo]-(1-4)-beta-D-glucan exo-glucohydrolase	GH74	cellulose	2	2	2	0	1	0	0	0	0	0	2	0	4	0.07
oligoxyloglucan reducing-end cellobiohydrolase	GH74	cellulose	1	1	1	0	0	1	0	0	0	0	0	0	1	0
chitosan N-acetylglucosaminohydrolase	GH75	chitin	0	0	0	0	1	0	0	0	0	0	0	0	1	0.22
beta-D-glucuronoside glucuronosohydrolase	GH79	pectin	1	1	1	0	0	0	0	0	1	1	1	0	1	0.04
xylan 2-alpha-D-(4-O-methyl)glucuronohydrolase	GH115	hemicellulose	2	2	2	0	1	2	0	1	0	0	1	0	1	0
3-beta-D-glucan glucanohydrolase	GH128	α-glucans	0	0	0	0	0	0	4	0	0	0	0	0	0	0.3
3-beta-D-glucan glucohydrolase	GH132	β-glycans	0	0	0	0	0	0	0	1	0	0	0	0	1	0.22
(1-4)-alpha-D-galacturonan lyase	PL1	pectin	0	0	0	0	0	0	0	1	0	0	0	0	0	0.3
1,4-6-O-methyl-alpha-D-galacturonan lyase	PL1	pectin	0	0	0	0	0	0	0	0	0	0	0	1	0	0.3
1,4-alpha-D-galacturonan lyase	PL1	pectin	0	0	0	0	0	0	0	0	0	0	0	0	1	0.3
TOTAL			150	154	153	55	133	137	26	137	81	74	122	63	200	0.07
aMCSH, Morchella conica SH; MI1, M. importuna CCBAS932; MI2, Morchella importuna SCYDJ1-A1; ASN, Ascodesmis nigricans CBS389.68; PC, Pyronema confluens CBS100304; ASI, Ascobolus immersu RN42; SC, Saccharomyces cerevisiae S288C; HP, Hysterium pulicare CBS123377; NC, Neurospora crassa FGSC 73 TRP-3; AB, Agaricus bisporus var bisporus (H97); CC, Coprinopsis cinerea; GL, Gymnopus luxuriahs; TUB, Tube…
bP value is calculated by t-test using family size in Morchella compared to other fungi. A P value of less than 0.05 was considered to be significant.
※ Means there was no genes in the catalog for comparision, thus the value of t-test was unable to determine.
lowest gene numbers in the row	lowest gene numbers in the row
	highest gene numbers in the row

[truncated: 11 more sheets: Table S14, Table S15, Table S16, Table S17, Table S18, Table S19, Table S20, Table S21, Table S22, Table S23, Table S25]
